# Supplementary material for: Application of 23 Novel Serological Markers for Identifying Recent Exposure to Plasmodium vivax Parasites in an Endemic Population of Western Thailand
Source: Front Microbiol. 2021 Jun 29;12:643501. doi: 10.3389/fmicb.2021.643501 (PMC8279756; doi:10.3389/fmicb.2021.643501)
Supplement: Supplementary Table 1 — Complete data set (antibody responses and epidemiological variables). [file Table_1.XLSX]

## Sheet: Raw data
sample	Hamlet	Gender	Age	Age_group	Pf_PCR_pos	Pv_PCR_pos	Pv_copies	body_temp	Fever	RDT_result	antimalarial_last2weeks	bednet_use	bednet_duration	feeling_unwell_today	current medications	other_treatment	PVX_099980	PVX_096995	PVX_097715	PVX_112670	PVX_003770	PVX_087885A	PVX_082700	PVX_082650	PVX_094255A	PVX_097680	PVX_097625	PVX_082670	PVX_082735	PVX_097720	PVX_000930	KMZ83376.1	AAY34130.1	PVX_095055	PVX_094255B	PVX_110810	PVX_087885B	PVX_092955	PVX_088820
1	SP	1	9	2	0	0	0	36.8	0		0	1	3	No	None	No	1.95e-05	4.33e-05	0.00040175	0.000148794	2.9e-05	6.89e-05	8.05e-05	4.47e-05	0.00137799	2.24e-05	3.88e-05	1.95e-05	0.000824735	9e-05	3.79e-05	0.000122388	1.95e-05	4.52e-05	0.00163194	4.54e-05	5.55e-05	0.000243195	NA
2	SP	1	3	1	0	0	0	36.8	0	neg	0	0	0	Yes	None	No	1.95e-05	2.63e-05	0.001349	0.00295904	2.03e-05	4.38e-05	1.95e-05	3.73e-05	6.09e-05	1.95e-05	2.45e-05	2.9e-05	2.05e-05	1.95e-05	2.02e-05	2.76e-05	4.71e-05	3.07e-05	0.000231958	7.9e-05	2.57e-05	8.76e-05	NA
3	SP	1	65	4	0	0	0	36.2	0		0	0	3	No	None	No	1.95e-05	0.000272132	0.0083032	0.00514312	0.000557836	0.000143172	0.000265497	6.37e-05	0.000372304	0.00028627	0.000120426	0.00345718	0.000228509	0.00124243	0.000368162	0.00039037	1.95e-05	3.87e-05	0.000214802	3.15e-05	0.000129557	0.00588743	NA
4	SP	1	5	1	0	0	0	36.7	0		0	1	1	No	None	No	1.95e-05	3.43e-05	0.000563878	0.000140942	4.12e-05	7.01e-05	2.81e-05	6.18e-05	8.39e-05	1.95e-05	3.59e-05	1.95e-05	5.33e-05	3.32e-05	0.000369546	3.51e-05	1.95e-05	5.32e-05	2.92e-05	0.000105108	3.45e-05	9.66e-05	NA
5	SP	1	9	2	0	0	0	36.6	0		0	0	3	No	None	No	1.95e-05	3.9e-05	NA	0.000172702	2.79e-05	4.96e-05	7.69e-05	4.55e-05	6.06e-05	0.000100052	7.08e-05	0.000189775	0.000358465	9.11e-05	4.94e-05	1.95e-05	1.95e-05	3.39e-05	1.95e-05	1.95e-05	3.7e-05	0.000112392	NA
6	SP	0	5	1	0	0	0	36.1	0		0	1	3	No	None	No	1.95e-05	2.8e-05	0.000689627	0.000241706	1.95e-05	5.12e-05	4.98e-05	4.23e-05	5.25e-05	1.95e-05	5e-05	2.75e-05	0.00010942	1.95e-05	2.33e-05	1.95e-05	1.95e-05	2.79e-05	1.95e-05	1.95e-05	4.43e-05	0.000347031	NA
7	SP	0	22	4	0	0	0	36.4	0		0	1	2	No	None	No	1.95e-05	3.91e-05	0.00228887	0.000239608	2.9e-05	0.000212494	0.000193401	0.000104727	0.000186888	0.000518074	0.00015316	0.000418152	9.34e-05	0.000129854	6.84e-05	0.00031315	6.63e-05	5.03e-05	9.48e-05	6.05e-05	0.000180937	0.000712301	NA
8	SP	1	7	2	0	0	0	36.6	0		0	1	3	Yes	Paracetamol	Yes	1.95e-05	9.94e-05	0.00337179	0.00546867	2.22e-05	0.000114756	0.000144285	3.38e-05	4.38e-05	3.66e-05	3.38e-05	0.000316131	9.99e-05	1.98e-05	0.000120783	2.05e-05	1.95e-05	3.17e-05	1.95e-05	1.95e-05	0.000124101	0.000549475	NA
9	SP	1	15	3	0	0	0	36.8	0		0	1	2	No	None	No	1.95e-05	2.83e-05	0.000358306	0.000837935	2.83e-05	0.000141708	7.6e-05	7.85e-05	9.83e-05	1.95e-05	2.68e-05	3.7e-05	0.000344534	1.95e-05	1.95e-05	1.95e-05	1.95e-05	2.28e-05	1.95e-05	1.95e-05	0.000176756	8.22e-05	NA
10	SP	1	7	2	0	0	0	36.7	0		0	1	2	No	None	No	1.95e-05	7.42e-05	0.000330455	7e-05	1.95e-05	2.95e-05	7.29e-05	2.22e-05	4.73e-05	1.95e-05	2.73e-05	0.000158967	0.000167184	2.59e-05	1.95e-05	1.95e-05	1.95e-05	5.22e-05	1.95e-05	1.95e-05	2.21e-05	0.000118827	NA
11	SP	0	8	2	0	0	0	36.4	0		0	1	3	No	None	No	1.95e-05	3.22e-05	0.00260096	0.000667956	2.65e-05	6.04e-05	0.000140013	5.35e-05	0.00276051	3.87e-05	4.44e-05	8.19e-05	6.62e-05	4.4e-05	3.01e-05	1.95e-05	2e-05	3.71e-05	1.95e-05	1.95e-05	4.3e-05	0.000154245	NA
12	SP	1	1	1	0	0	0	36.5	0		0	0	3	No	None	No	1.95e-05	2.64e-05	NA	0.00021229	1.95e-05	4.23e-05	2.09e-05	2.77e-05	3.36e-05	1.95e-05	1.95e-05	2.36e-05	5.13e-05	1.95e-05	1.95e-05	1.95e-05	1.95e-05	2.43e-05	1.95e-05	2.88e-05	2.2e-05	3.28e-05	NA
13	SP	1	5	1	0	0	0	37.1	0		0	1	3	Yes	None	No	1.95e-05	0.00250821	0.000453198	0.00014645	4.19e-05	9.57e-05	3.85e-05	6.03e-05	0.00011158	0.000108787	4.35e-05	2.53e-05	4.5e-05	4.13e-05	3.78e-05	2.89e-05	1.95e-05	6e-05	1.95e-05	2.29e-05	4.12e-05	0.000366969	NA
14	SP	1	8	2	0	0	0	36.7	0		0	1	3	No	None	No	1.95e-05	5.16e-05	0.00485299	0.000154783	5.65e-05	0.000124805	0.00010082	0.000100155	0.000104067	3.81e-05	3.06e-05	2.45e-05	0.000386232	1.95e-05	3.23e-05	2.89e-05	1.95e-05	6e-05	1.95e-05	0.00563024	7.49e-05	0.000143011	NA
15	SP	0	14	3	0	0	0	36.4	0		0	1	3	No	None	No	1.95e-05	2.58e-05	0.000776492	8.13e-05	2.51e-05	0.00263962	2.48e-05	9.29e-05	0.000127966	1.95e-05	4.1e-05	1.95e-05	0.000210174	3.03e-05	2.2e-05	0.00017059	1.95e-05	2.22e-05	0.000111271	1.95e-05	0.00142458	6.98e-05	NA
16	SP	1	9	2	0	0	0	36.8	0		0	1	2	No	None	No	1.95e-05	3.09e-05	0.00027941	0.000108932	4.99e-05	9.08e-05	1.95e-05	6.83e-05	0.000133972	2.25e-05	2.23e-05	8.08e-05	6.97e-05	1.95e-05	2.52e-05	2.44e-05	1.95e-05	2.7e-05	1.95e-05	1.95e-05	1.95e-05	3.82e-05	NA
17	SP	1	5	1	0	0	0	36.8	0		0	1	2	No	None	No	1.95e-05	0.000156452	0.000826911	0.000222327	2.45e-05	6.2e-05	0.000272937	4.17e-05	6.49e-05	0.00010979	2.62e-05	2.92e-05	4.7e-05	0.000205166	0.000452795	3.46e-05	1.95e-05	3.56e-05	5.21e-05	1.95e-05	4.55e-05	0.000330721	NA
18	SP	0	35	4	0	0	0	36.5	0		0	1	3	No	None	No	1.95e-05	8.82e-05	0.00038652	0.000146227	7.3e-05	4.92e-05	3.17e-05	2.59e-05	4.35e-05	1.95e-05	2.34e-05	4.32e-05	2.25e-05	2.84e-05	3.26e-05	0.000102395	1.95e-05	1.96e-05	1.95e-05	1.95e-05	2.81e-05	9.4e-05	NA
19	SP	0	9	2	0	0	0	36	0		0	1	3	No	None	No	1.95e-05	2.49e-05	0.00195069	0.000140336	1.95e-05	3.74e-05	3.61e-05	0.0013194	0.000111286	3.07e-05	8.55e-05	7.6e-05	3.57e-05	5.1e-05	7.96e-05	3.46e-05	4.52e-05	1.95e-05	1.95e-05	2.67e-05	1.95e-05	7.88e-05	NA
20	SP	0	18	3	0	0	0	36.2	0		0	1	3	No	None	No	1.95e-05	0.000108599	0.000388553	0.000175809	8.39e-05	9.99e-05	0.000535592	9.94e-05	0.000109634	1.95e-05	4.43e-05	5.08e-05	7.53e-05	4.33e-05	9.64e-05	1.95e-05	1.95e-05	4.36e-05	0.000157694	1.95e-05	4.44e-05	0.000479178	NA
21	SP	1	4	1	0	0	0	36.8	0		0	1	3	No	None	No	1.95e-05	4.57e-05	0.00675631	0.00037324	3.74e-05	7.28e-05	8.16e-05	9.93e-05	0.000118653	4.47e-05	3.06e-05	6.4e-05	2.96e-05	3.72e-05	5.27e-05	4.16e-05	1.95e-05	3.56e-05	1.95e-05	3.3e-05	4.21e-05	0.000146592	NA
22	KMT	0	12	2	0	0	0	36.4	0		0	1	3	No	None	No	1.95e-05	5.58e-05	0.00277039	0.000156784	2.81e-05	5.13e-05	5.12e-05	4.39e-05	5.72e-05	3.57e-05	3.79e-05	4.27e-05	0.000277542	3.05e-05	0.000329551	2.63e-05	1.95e-05	3.56e-05	1.95e-05	1.95e-05	3.82e-05	0.00016693	NA
23	KMT	0	12	2	0	0	0	36.8	0		0	1	3	No	None	No	1.95e-05	2.73e-05	0.000177473	0.00242353	2.25e-05	3.63e-05	2.81e-05	3.51e-05	4.53e-05	1.95e-05	3.04e-05	5.29e-05	6.63e-05	2.1e-05	1.95e-05	2.47e-05	1.95e-05	2.86e-05	1.95e-05	1.95e-05	2.19e-05	7.31e-05	NA
24	KMT	1	>18	4	0	0	0	36.8	0		0	1	3	No	None	No	1.95e-05	3.14e-05	0.000870425	0.000193503	1.95e-05	4.57e-05	6.81e-05	3.59e-05	3.1e-05	2.29e-05	1.95e-05	1.95e-05	7.01e-05	4.2e-05	8.74e-05	1.95e-05	1.95e-05	3.76e-05	1.95e-05	1.95e-05	1.95e-05	9.64e-05	NA
25	BT	1	3	1	0	0	0	36.2	0		0	1	3	No	None	No	1.95e-05	2.86e-05	0.000318335	0.000137537	3.41e-05	7.1e-05	3.33e-05	5.66e-05	8.03e-05	1.95e-05	3.46e-05	7.65e-05	5.09e-05	1.95e-05	4.94e-05	2.41e-05	1.95e-05	1.95e-05	1.95e-05	2.87e-05	4.59e-05	0.000186834	NA
26	BT	0	0.6	1	0	0	0	36.7	0		0	1	3	No	None	No	1.95e-05	2.91e-05	0.000315095	0.000275024	3.18e-05	5.96e-05	2.04e-05	4.34e-05	6.27e-05	2.39e-05	6.15e-05	8.68e-05	3.58e-05	1.95e-05	1.95e-05	5.02e-05	1.95e-05	2.39e-05	5.55e-05	3.08e-05	4.17e-05	8.86e-05	NA
27	BT	0	73	4	0	0	0	36	0		0	1	3	No	Others	Yes	1.95e-05	2.83e-05	0.000341722	0.000324826	2.83e-05	8.24e-05	9.11e-05	8.5e-05	8.79e-05	6.67e-05	5.38e-05	4.6e-05	0.00025076	3.42e-05	1.95e-05	2.04e-05	1.95e-05	6.72e-05	1.95e-05	2.96e-05	2.84e-05	3.44e-05	NA
28	BT	1	35	4	0	0	0	36.4	0		0	1	2	No	None	No	1.95e-05	8.36e-05	0.000471696	0.000777552	2.45e-05	8.06e-05	0.000122075	3.59e-05	4.8e-05	1.95e-05	3.57e-05	9.83e-05	0.00193108	0.000143	2.01e-05	1.95e-05	1.95e-05	1.95e-05	1.95e-05	1.95e-05	1.95e-05	0.00018654	NA
29	SP	0	3	1	0	0	0	35.9	0		0	1	2	No	None	No	2e-05	2.3e-05	0.000381576	0.000768195	1.95e-05	5.88e-05	3.16e-05	2.95e-05	5.96e-05	4.79e-05	3.79e-05	2.38e-05	2.11e-05	0.000162509	2.16e-05	1.95e-05	1.95e-05	2.25e-05	1.95e-05	1.95e-05	8.64e-05	0.000172218	NA
30	SP	0	43	4	0	0	0	36.4	0		0	1	3	No	None	No	2.05e-05	4.04e-05	NA	0.00034725	0.00124583	0.000110355	0.000170757	0.000207619	0.000560321	0.000586134	6.57e-05	8.54e-05	0.000207787	0.000236433	0.00014969	0.00119549	0.00113981	0.000338539	0.000470741	0.000885563	5.72e-05	0.00019243	NA
31	SP	1	2	1	0	0	0	36.2	0		0	1	3	No	None	No	2.11e-05	3.58e-05	0.000468022	0.00156595	3.05e-05	6.56e-05	0.000131237	7.79e-05	8.07e-05	1.95e-05	4.96e-05	4.72e-05	0.00108443	2.77e-05	3.93e-05	5.03e-05	1.95e-05	3.16e-05	1.95e-05	2.16e-05	2.89e-05	5.29e-05	NA
32	SP	1	4	1	0	0	0	36.4	0		0	1	3	No	None	No	2.11e-05	2.9e-05	0.000307761	9.66e-05	4.67e-05	0.000213686	0.000379353	7.68e-05	9.2e-05	1.95e-05	2.38e-05	1.95e-05	0.000113106	1.95e-05	1.95e-05	1.95e-05	1.95e-05	1.95e-05	1.95e-05	6.31e-05	0.000200529	0.000191377	NA
33	SP	1	28	4	0	0	0	36.6	0		0	1	1	No	None	No	2.11e-05	3.29e-05	NA	0.00261509	0.00330176	0.000574197	0.000281834	0.00115691	0.000262899	6e-05	1.95e-05	0.000306353	0.000123498	0.000258994	0.000138701	0.00182394	0.00150978	0.000155049	0.000935885	0.00151785	0.000314051	8.28e-05	NA
34	SP	0	7	2	0	0	0	36.5	0		0	0	0	No	None	No	2.16e-05	0.000693799	0.00101192	0.000582979	4.2e-05	5.7e-05	7.49e-05	0.000197617	0.000107557	1.95e-05	8.25e-05	2.37e-05	0.00110482	0.000171644	2.94e-05	4.51e-05	9.66e-05	4.64e-05	7.33e-05	8.16e-05	4.51e-05	5.64e-05	NA
35	SP	0	11	2	0	0	0	36.4	0		0	0	3	No	None	No	2.22e-05	6.49e-05	NA	0.000559235	5.91e-05	9.96e-05	4.91e-05	9.21e-05	0.000191044	1.95e-05	6.52e-05	4.11e-05	0.000121827	5.19e-05	8.48e-05	4.93e-05	5.07e-05	6.51e-05	2.92e-05	5.07e-05	5.21e-05	0.00051051	NA
36	SP	1	9	2	0	0	0	36.7	0		0	1	3	Yes	None	No	2.25e-05	0.0014261	0.000885917	0.00029724	5.93e-05	8.52e-05	0.00157831	0.000114519	0.000133626	1.95e-05	3.4e-05	2.74e-05	0.000161889	2.46e-05	0.000137217	4.07e-05	1.95e-05	4.01e-05	4.75e-05	2.7e-05	3.43e-05	0.000149822	NA
37	SP	1	1	1	0	0	0	36.4	0		0	1	3	No	None	No	2.26e-05	2.77e-05	0.000217106	0.000309453	4.05e-05	2.71e-05	6.05e-05	2.87e-05	2.42e-05	2.88e-05	2.43e-05	7.01e-05	5.32e-05	3.75e-05	1.95e-05	2.69e-05	9.76e-05	2.82e-05	5.92e-05	6.07e-05	1.95e-05	6.69e-05	NA
38	SP	0	2	1	0	0	0	36.2	0		0	1	1	No	None	No	2.26e-05	3.61e-05	0.000369368	0.000203634	2.11e-05	4.35e-05	4.74e-05	0.000154234	0.000626288	5.88e-05	2.56e-05	4.22e-05	0.000388946	2.82e-05	1.95e-05	1.95e-05	1.95e-05	2.79e-05	1.95e-05	1.95e-05	2.43e-05	6.09e-05	NA
39	KMT	1	8	2	0	0	0	36.8	0		0	1	3	No	None	No	2.36e-05	4e-05	0.000537223	0.000265972	3.61e-05	7.73e-05	7.25e-05	5.73e-05	7.25e-05	1.95e-05	3.53e-05	2.96e-05	5.08e-05	3.49e-05	4.2e-05	2.2e-05	1.95e-05	3.06e-05	3.94e-05	1.95e-05	3.48e-05	0.000370073	NA
40	SP	1	7	2	0	0	0	36.5	0		0	1	3	No	None	No	2.38e-05	3.26e-05	0.00087474	0.000256777	2.66e-05	7.76e-05	5.41e-05	4.04e-05	5.45e-05	1.95e-05	4.5e-05	1.95e-05	3.61e-05	2.36e-05	6.74e-05	3.83e-05	1.95e-05	3.48e-05	1.95e-05	4.37e-05	4.91e-05	0.000425493	NA
41	SP	1	3	1	0	0	0	37.1	0		0	0	0	No	None	No	2.4e-05	2.5e-05	0.0014034	0.00249037	2.77e-05	0.000102626	0.000276916	3.06e-05	3.85e-05	3.01e-05	0.000118887	4.18e-05	0.000150132	8.09e-05	0.000263677	2.35e-05	1.95e-05	2.12e-05	2.21e-05	2.52e-05	5.11e-05	0.00277768	NA
42	KMT	0	53	4	0	0	0	36.4	0		0	1	3	No	None	No	2.42e-05	4.65e-05	0.00354979	0.000460553	9.02e-05	9.85e-05	0.000362014	0.000320824	0.00101645	0.000164451	0.000112188	7.81e-05	7.02e-05	0.000190972	0.000113033	0.00226982	0.00010369	0.000172024	0.00111222	0.000119804	4.81e-05	0.00103777	NA
43	SP	0	10	2	0	0	0	36.5	0		0	1	3	No	None	No	2.46e-05	3.73e-05	NA	0.000273844	3.63e-05	7.16e-05	5.05e-05	4.72e-05	9.42e-05	0.000290218	4.07e-05	2.8e-05	0.000155972	3.16e-05	3.86e-05	3.21e-05	1.95e-05	5.74e-05	1.95e-05	3.51e-05	3.74e-05	0.000164628	NA
44	SP	0	2	1	0	0	0	36.1	0		0	1	3	Yes	None	No	2.47e-05	3.92e-05	0.00134883	0.00127789	3.65e-05	5.75e-05	7.42e-05	5.76e-05	0.000101475	0.000202997	4.49e-05	3.45e-05	0.000143444	0.000207154	3.03e-05	3.55e-05	1.95e-05	3.86e-05	1.95e-05	2.31e-05	3.04e-05	7.9e-05	NA
45	SP	1	18	3	0	0	0	36.2	0		0	0	0	No	None	No	2.48e-05	2.63e-05	0.00180282	0.000420524	2.47e-05	6.55e-05	6.21e-05	0.000349907	3.94e-05	3.11e-05	3.84e-05	3.58e-05	5.54e-05	3.33e-05	2.44e-05	0.000101936	3.36e-05	0.000156277	4.97e-05	1.95e-05	3.91e-05	0.000170305	NA
46	KMT	0	27	4	0	0	0	36.5	0		0	1	3	No	None	No	2.5e-05	5.48e-05	0.00104577	0.000336373	0.00147881	0.000206272	0.000116861	0.000584665	0.000559033	0.000103642	0.000397088	0.000301762	0.00234683	0.00013112	0.000308934	0.00208143	0.000143897	0.000331052	0.000720445	9.59e-05	0.000183166	0.000242404	NA
47	KMT	1	14	3	0	0	0	37	0		0	0	3	No	None	No	2.53e-05	7.49e-05	0.000837754	0.000388236	0.000306314	0.000119279	0.000130788	6.29e-05	0.000227915	0.000509755	7.94e-05	6.94e-05	0.00124544	0.000105473	0.000199791	7.71e-05	6.97e-05	0.000135606	0.000450059	6.56e-05	0.000104884	0.000961253	NA
48	SP	0	4	1	0	0	0	36.1	0		0	1	3	Yes	None	No	2.55e-05	3.66e-05	0.00151916	0.000104648	4.1e-05	0.000383035	0.000123924	5.09e-05	9.17e-05	5.93e-05	5.41e-05	7.96e-05	0.000557052	7.85e-05	2.81e-05	4.39e-05	3.01e-05	6.5e-05	2.71e-05	4.79e-05	0.000286131	5.46e-05	NA
49	SP	1	5	1	0	0	0	36.6	0		0	1	1	No	Cough syrup	Yes	2.57e-05	4.22e-05	0.00106172	9.6e-05	3.68e-05	6.04e-05	5.53e-05	8.06e-05	0.000106525	2.59e-05	3.82e-05	0.000203971	0.00044085	3.4e-05	1.95e-05	1.95e-05	3.98e-05	2.99e-05	1.95e-05	4.76e-05	2.58e-05	0.000109206	NA
50	KMT	1	6	1	0	0	0	36.7	0		0	1	3	No	None	No	2.59e-05	0.000314019	0.00191658	0.000519766	3.66e-05	8.58e-05	7.97e-05	0.00011864	0.000104848	2.33e-05	1.99e-05	3.44e-05	4.28e-05	6.39e-05	2.3e-05	2.39e-05	1.95e-05	2.81e-05	1.95e-05	1.95e-05	4.66e-05	4.25e-05	NA
51	SP	0	5	1	0	0	0	35.5	0		0	0	0	No	None	No	2.6e-05	5.56e-05	0.00188616	0.000277942	6.49e-05	0.000213215	0.00011508	8.33e-05	0.000117598	1.95e-05	6.8e-05	4.9e-05	7.25e-05	5.05e-05	8.76e-05	5.71e-05	0.000162065	0.000105479	2.56e-05	0.000160431	0.000141964	0.000197452	NA
52	SP	1	33	4	0	0	0	36.5	0		0	1	1	No	Muscle relaxant	Yes	2.62e-05	0.00015599	NA	0.000420974	0.000558853	0.000114099	0.000148699	0.0102599	0.00032404	0.000166063	7.27e-05	0.000287707	0.000202911	9.14e-05	0.000339815	0.00136227	1.95e-05	3.28e-05	0.000809937	4.41e-05	0.000136248	0.000379606	NA
53	SP	0	13	3	0	0	0	36.4	0		0	1	3	No	None	No	2.64e-05	0.000108064	0.00129869	0.000817772	3.56e-05	6.92e-05	8.95e-05	0.0001706	0.000280124	2.61e-05	3.77e-05	4.06e-05	0.000602997	2.94e-05	0.000139893	0.000805268	2.04e-05	4.8e-05	0.000337727	2.67e-05	5.12e-05	0.000498079	NA
54	KMT	0	25	4	0	0	0	36.5	0		0	0	0	No	None	No	2.65e-05	4.25e-05	0.0031893	0.00145118	0.000545329	0.000217616	0.000325057	0.000974575	0.000109253	0.000145285	0.000321377	8.47e-05	0.000273394	0.00024437	0.000525004	4.47e-05	0.000129568	3.34e-05	4.93e-05	8.28e-05	0.000131387	0.00662087	NA
55	KMT	0	23	4	0	0	0	36.3	0		0	1	2	No	Paracetamol	Yes	2.66e-05	4.87e-05	0.00079691	0.00114312	0.000306189	0.000104494	7.66e-05	0.000745514	0.000416484	2.29e-05	6.33e-05	2.7e-05	9.41e-05	0.000115504	2.75e-05	0.000159418	0.000166997	5.14e-05	0.00058484	3.28e-05	0.000192551	0.000127515	NA
56	BT	0	9	2	0	0	0	36.8	0		0	1	3	No	None	No	2.68e-05	2.92e-05	0.00111843	0.000350908	2.58e-05	9.21e-05	5.03e-05	1.95e-05	3.77e-05	7.06e-05	6.2e-05	0.000126463	0.000528346	4.81e-05	9.65e-05	6.85e-05	1.95e-05	1.95e-05	1.95e-05	5.48e-05	0.000108954	0.0026094	0.00394514
57	SP	1	8	2	0	0	0	37.2	0		0	0	3	No	None	No	2.74e-05	8.56e-05	0.000947834	0.000219218	4.54e-05	8.17e-05	8.74e-05	0.000106197	7.68e-05	7.05e-05	7.94e-05	2.67e-05	0.000179651	0.00049829	7.34e-05	2.64e-05	2.56e-05	6.71e-05	1.95e-05	2.97e-05	2.9e-05	0.000330006	NA
58	SP	0	12	2	0	0	0	36.9	0		0	1	3	No	None	No	2.75e-05	0.000294787	0.000405367	0.000235431	7.19e-05	0.000100405	0.000114142	0.000271587	0.000118987	3.51e-05	9.5e-05	8.22e-05	0.0001728	0.000136587	2.41e-05	5.8e-05	1.95e-05	3.73e-05	3.26e-05	1.95e-05	4.33e-05	0.000136702	NA
59	KMT	0	35	4	0	0	0	36.2	0		0	1	2	No	None	No	2.75e-05	4.03e-05	0.00157283	0.000387989	4.22e-05	8.99e-05	6.32e-05	8.52e-05	0.000350463	1.95e-05	2.86e-05	7.33e-05	7.86e-05	6.26e-05	0.000101538	9.97e-05	0.000289966	4.66e-05	5.06e-05	1.95e-05	4.83e-05	0.000492105	NA
60	SP	1	9	2	0	0	0	36.2	0		0	1	3	No	None	No	2.81e-05	3.52e-05	0.00346701	0.000623381	2.08e-05	0.000180694	0.000140887	0.000162579	0.000110923	1.95e-05	4.13e-05	0.000421076	0.000664338	2.9e-05	7.7e-05	1.95e-05	6.77e-05	3.64e-05	1.95e-05	8.26e-05	0.000122158	0.000255382	NA
61	SP	1	18	3	0	0	0	36.8	0		0	1	3	No	None	No	2.83e-05	3.23e-05	NA	0.000303793	4.12e-05	9.97e-05	0.00118658	7.75e-05	9.71e-05	0.000551042	9.12e-05	2.42e-05	9.03e-05	5.05e-05	0.000119089	1.99e-05	1.95e-05	2.3e-05	1.95e-05	2.49e-05	5.49e-05	0.00065377	NA
62	SP	0	12	2	0	0	0	36.5	0		0	1	3	No	None	No	2.83e-05	4.84e-05	0.00118541	0.000395696	0.000831641	0.000204791	5.68e-05	7.97e-05	0.000257282	3.57e-05	0.000115832	0.000343545	0.000148678	3.04e-05	4.94e-05	0.000277197	1.95e-05	0.000138415	0.000270009	1.95e-05	0.000138336	0.000516857	NA
63	SP	1	14	3	0	0	0	36.7	0		0	1	3	No	None	No	2.87e-05	3.72e-05	0.0011862	0.000524528	6.4e-05	8.18e-05	0.000318795	0.000135586	9.14e-05	0.000766695	8.64e-05	0.000836121	0.000108234	0.000102497	7.02e-05	9.86e-05	1.95e-05	4.38e-05	0.000546954	5.04e-05	7.65e-05	0.000462415	NA
64	KMT	0	9	2	0	0	0	36.5	0		0	1	3	No	None	No	2.88e-05	6.15e-05	NA	0.00011992	5.49e-05	7.62e-05	4.01e-05	7.64e-05	9.21e-05	1.95e-05	4.21e-05	0.000208335	0.00056156	2.64e-05	2.74e-05	3.19e-05	2.67e-05	4.46e-05	1.95e-05	5.8e-05	4.96e-05	0.000867782	NA
65	SP	0	25	4	0	0	0	36.5	0		0	0	0	No	None	No	2.91e-05	0.000368904	0.0023041	0.00121087	7.04e-05	0.00035587	0.000276446	9.75e-05	0.000577538	0.000249256	0.000381838	0.000268102	0.000789229	0.000238258	0.000230073	6.34e-05	2.07e-05	0.00014463	0.000453115	2.71e-05	0.000276949	0.000411187	NA
66	SP	0	24	4	0	0	0	36.7	0		0	1	3	No	None	No	2.91e-05	0.000371347	0.00182257	0.000598288	0.00328358	0.000536396	0.000369939	0.000170168	0.000377831	0.000275202	6.33e-05	0.000958068	0.000739041	0.000174153	0.000173875	0.00156757	0.000105592	0.00292479	0.00231715	6.28e-05	0.000334515	0.000691718	NA
67	BT	1	11	2	0	0	0	36.2	0		0	1	1	No	None	No	2.91e-05	2.94e-05	0.00196384	0.000179513	5.14e-05	8.41e-05	3.57e-05	6.93e-05	9.31e-05	0.000210152	4.46e-05	2.82e-05	3.6e-05	3.33e-05	2.21e-05	3.91e-05	1.95e-05	4.13e-05	1.95e-05	1.95e-05	2.62e-05	0.000149796	NA
68	SP	1	3	1	0	0	0	36.4	0		0	1	3	No	None	No	2.92e-05	3.56e-05	0.000451442	0.000700172	3.97e-05	8.19e-05	3.58e-05	8.8e-05	8.5e-05	1.95e-05	2.54e-05	3.18e-05	7.97e-05	1.95e-05	1.95e-05	2.18e-05	1.95e-05	2.97e-05	4.29e-05	1.95e-05	3.48e-05	0.000145464	NA
69	SP	0	2	1	0	0	0	36.7	0		0	0	0	No	Paracetamol	Yes	2.93e-05	3.75e-05	NA	0.000424899	5.51e-05	8.68e-05	3.15e-05	9.4e-05	0.000124426	1.95e-05	3.25e-05	6.45e-05	0.000175463	3.28e-05	2.44e-05	2.51e-05	1.95e-05	3.31e-05	2.11e-05	3.96e-05	4.44e-05	6.24e-05	NA
70	KMT	0	50	4	0	0	0	36	0		0	1	1	No	None	No	2.93e-05	0.000233614	0.00425062	0.02	0.000353369	0.000468962	0.000940804	0.00545685	0.000180983	4.23e-05	0.000122513	0.000269091	0.000968078	0.000129709	0.000492847	0.00118051	1.95e-05	0.000448754	0.000585563	1.95e-05	0.000494151	0.0013133	NA
71	KMT	0	33	4	0	0	0	36.4	0		0	1	3	No	None	No	2.96e-05	0.000136223	0.00233576	0.000319124	7.7e-05	9.49e-05	0.000161236	0.000172342	0.000257345	0.000106943	0.000144665	0.000186907	0.00158708	7.74e-05	0.000106842	0.000561322	0.000207926	5.32e-05	0.000185099	0.000174974	0.000182171	0.000286947	NA
72	SP	0	40	4	0	0	0	36.5	0		0	1	1	No	None	No	3e-05	4.46e-05	0.000706258	0.000189485	0.000381718	7.25e-05	0.000268423	0.00270716	0.000110968	0.000138066	4.77e-05	0.00036538	0.000118875	5.68e-05	7.49e-05	0.000504359	0.000305054	8.95e-05	0.000293455	0.000108763	4.6e-05	0.000193015	NA
73	SP	1	7	2	0	0	0	36.8	0		0	1	3	No	None	No	3.03e-05	4.26e-05	0.000357123	0.00013806	5.51e-05	7.63e-05	0.000194273	6.21e-05	0.000185145	3.95e-05	4.19e-05	3.32e-05	8.98e-05	3.87e-05	3.22e-05	3.11e-05	7.49e-05	3.84e-05	1.95e-05	5.44e-05	3.23e-05	0.000160377	NA
74	SP	1	19	3	0	0	0	35.5	0		0	1	3	No	None	No	3.03e-05	0.000162323	NA	0.000572577	3.83e-05	0.000265172	0.000485922	6.94e-05	0.000161809	2.94e-05	0.000264728	0.000195534	0.000379704	9.86e-05	0.000338422	6.87e-05	0.000265022	4.02e-05	0.000201359	2.08e-05	0.000205741	0.000301447	NA
75	BT	0	4	1	0	0	0	36.8	0		0	1	3	No	None	No	3.03e-05	7.19e-05	0.000600174	0.00655309	8.51e-05	0.000132742	0.000412042	0.000118915	0.000108037	1.95e-05	0.000156902	3.75e-05	9.36e-05	0.000312868	9.01e-05	4.71e-05	4.38e-05	5.05e-05	1.95e-05	8e-05	0.000115659	0.000249484	NA
76	SP	1	15	3	0	0	0	36.4	0		0	1	3	No	None	No	3.05e-05	0.000451119	0.000697202	0.000493505	0.000203549	9.69e-05	0.000280215	0.000194333	0.000118962	8.62e-05	0.000138157	9.34e-05	0.000326299	5.04e-05	7.8e-05	7.65e-05	0.000846098	4.13e-05	0.00034332	0.000629149	0.000102037	0.000558626	NA
77	SP	1	18	3	0	0	0	36.7	0		0	0	0	No	None	No	3.09e-05	4.59e-05	NA	0.000537452	7.86e-05	0.000125828	0.000196848	0.000119327	9.42e-05	6.35e-05	9.6e-05	0.000179221	0.000366665	7.91e-05	0.00013281	9.54e-05	1.95e-05	0.000254733	4.46e-05	1.95e-05	8.59e-05	0.000621164	NA
78	KMT	0	6	1	0	0	0	36.3	0		0	1	1	No	None	No	3.09e-05	6.6e-05	0.00492809	0.00184156	5.76e-05	8.22e-05	5.06e-05	7.27e-05	9.93e-05	3.79e-05	4.59e-05	7.2e-05	0.000454374	5.06e-05	6.75e-05	3.88e-05	0.000261954	5.9e-05	2.68e-05	0.000277062	4.31e-05	0.000343404	NA
79	SP	1	3	1	0	0	0	36.6	0		0	1	3	No	None	No	3.1e-05	4.8e-05	0.000838492	0.000309198	5.35e-05	8e-05	4.9e-05	7.28e-05	9.37e-05	1.95e-05	4.45e-05	2.23e-05	9.89e-05	4.32e-05	3.67e-05	4.92e-05	1.99e-05	5.31e-05	1.95e-05	2.9e-05	4.99e-05	0.000166779	NA
80	KMT	1	>18	4	0	0	0	36.8	0		0	1	3	No	None	No	3.1e-05	3.06e-05	0.000769063	0.000247115	3.78e-05	7.49e-05	6.41e-05	5.28e-05	0.00052675	2.34e-05	4.51e-05	9.98e-05	0.000234143	3e-05	6.38e-05	3.77e-05	3.5e-05	6.59e-05	0.000684228	3.47e-05	6.21e-05	0.000308746	NA
81	SP	0	24	4	0	0	0	36.7	0		0	1	3	No	None	No	3.12e-05	6.52e-05	0.000668599	0.000831036	0.000909714	0.000361688	0.000391627	0.000912259	0.000207687	0.000633345	5.33e-05	0.000191053	0.000773454	0.000981708	0.000146321	0.00229199	0.000384557	5.9e-05	0.000201267	0.000290602	0.000206704	0.000393435	NA
82	KMT	0	40	4	0	0	0	36.6	0		0	1	3	No	None	No	3.12e-05	3.46e-05	NA	0.000392295	0.000499576	0.000307023	5.54e-05	4.02e-05	0.000341885	5.66e-05	3.33e-05	0.00038724	0.000438666	0.00024737	7.57e-05	0.00042193	1.95e-05	8.8e-05	0.00028841	1.95e-05	0.000174934	0.000167829	NA
83	SP	1	24	4	0	0	0	36.6	0		0	1	3	No	None	No	3.13e-05	3.22e-05	0.00206776	0.000231368	2.67e-05	0.000117864	9.61e-05	7.21e-05	0.000112361	1.95e-05	4.96e-05	4.31e-05	7.57e-05	3.05e-05	0.000141531	3.18e-05	1.95e-05	4.52e-05	5.45e-05	1.95e-05	6.02e-05	0.000647062	NA
84	KMT	1	11	2	0	0	0	36.6	0		0	1	3	No	None	No	3.16e-05	4.39e-05	0.000728973	0.000190412	4.22e-05	0.000271112	0.000444633	8.15e-05	0.000155541	1.95e-05	3.52e-05	5.97e-05	7.05e-05	0.000106849	6.48e-05	2.43e-05	2.53e-05	3.32e-05	8.87e-05	4.06e-05	0.000291407	0.000380248	NA
85	SP	0	6	1	0	0	0	36.9	0		0	1	1	No	None	No	3.17e-05	5.52e-05	0.000434985	0.00136281	3.21e-05	0.000147253	4.94e-05	7.82e-05	0.000108049	3.6e-05	3.23e-05	7.48e-05	8.22e-05	0.000115816	2.84e-05	3.3e-05	2.09e-05	4.11e-05	3.92e-05	2.51e-05	8.65e-05	0.000446479	NA
86	SP	1	21	4	0	0	0	36.4	0		0	1	1	No	Paracetamol	Yes	3.17e-05	0.000454059	0.000381576	0.000255341	0.000336397	0.0042062	0.00200208	0.000162854	0.000497659	7.3e-05	7.96e-05	0.000265755	0.000184874	3.73e-05	0.000970819	1.95e-05	1.95e-05	6.25e-05	0.000190526	1.95e-05	0.00203644	0.000692412	NA
87	SP	0	48	4	0	0	0	36.4	0		0	0	0	No	None	No	3.19e-05	0.000771945	0.02	0.000680074	0.000981376	0.000279751	0.000405076	0.00126293	0.000132985	9.98e-05	0.000138797	0.00773168	0.00055818	0.000233654	0.00046221	0.00126399	0.000613542	4.96e-05	0.000849208	0.000126232	0.000225441	0.0010141	NA
88	SP	1	8	2	0	0	0	37	0		0	1	3	No	None	No	3.21e-05	0.000314483	0.0119723	0.000484364	0.000134239	0.000182537	8.13e-05	0.000166941	0.000248066	2.07e-05	0.000112005	5.25e-05	0.00159866	9.99e-05	0.000154386	0.000126531	0.000129373	0.000158339	3.5e-05	0.000116747	9.84e-05	0.00037016	NA
89	SP	0	6	1	0	0	0	36.7	0		0	1	3	No	None	No	3.22e-05	6.69e-05	0.0169302	0.000204671	6.83e-05	9.85e-05	5.39e-05	9.28e-05	0.000181477	1.95e-05	3.14e-05	3.75e-05	0.000101199	4.88e-05	4.65e-05	1.95e-05	1.95e-05	2.18e-05	1.95e-05	1.95e-05	6.48e-05	0.00246375	NA
90	BT	0	30	4	0	0	0	NA	NA		0	1	3	No	None	No	3.22e-05	0.000151397	NA	0.000332059	0.000380419	0.000870897	0.000177187	8.46e-05	0.000516885	0.000543076	0.000144669	0.000481915	0.00270531	0.000314178	0.000114837	0.000481194	2.59e-05	7.18e-05	0.000415503	3.67e-05	0.000498887	0.00111022	NA
91	SP	1	20	3	0	0	0	36.9	0		0	1	2	No	None	No	3.24e-05	3.29e-05	0.00200444	0.000174497	0.000267545	8.12e-05	9.6e-05	0.000199069	0.000802964	0.000414152	5.45e-05	4.74e-05	0.00173734	0.0001252	3.64e-05	0.000198144	2.87e-05	0.00010422	0.000440282	2.98e-05	5.86e-05	0.000140542	NA
92	KMT	1	50	4	0	0	0	36	0		0	1	3	No	None	No	3.24e-05	8.75e-05	0.00140885	0.00140578	0.000801334	0.000373924	0.000113848	0.000392288	0.000288962	6.32e-05	5.91e-05	0.000215987	0.00181841	5.57e-05	0.000208431	0.000608369	1.95e-05	4.56e-05	0.000438854	1.95e-05	0.000317676	0.000881013	NA
93	KMT	0	16	3	0	0	0	36.3	0		0	1	2	No	None	No	3.26e-05	4.59e-05	0.00153513	0.000202747	5.63e-05	0.000161754	4.18e-05	0.000201797	0.000280659	0.000212038	4.8e-05	4.49e-05	0.00239768	7.22e-05	0.000141087	5.48e-05	1.95e-05	7.79e-05	0.00028636	1.95e-05	0.000169613	0.00027774	NA
94	SP	0	5	1	0	0	0	36.6	0		0	1	2	Yes	None	No	3.29e-05	0.00349585	0.00067654	0.000296614	8.39e-05	0.000914445	0.000305186	0.000121469	0.00014445	1.95e-05	0.000108348	0.000813828	6.18e-05	7e-05	8.85e-05	7.18e-05	4.77e-05	8.08e-05	1.95e-05	0.000110534	0.00099125	0.000451883	NA
95	SP	0	6	1	0	0	0	36.8	0		0	1	3	No	None	No	3.32e-05	6.48e-05	0.000404653	0.000108388	6.8e-05	0.000102913	3.91e-05	9.81e-05	0.000178743	1.95e-05	3.01e-05	1.95e-05	0.000527414	2.97e-05	0.000259405	2.5e-05	1.95e-05	4.87e-05	1.95e-05	2.5e-05	4.03e-05	7.82e-05	NA
96	SP	1	30	4	0	0	0	36.3	0		0	1	3	No	None	No	3.39e-05	4.51e-05	NA	0.000187692	5.03e-05	0.00011308	5.96e-05	8.27e-05	0.000114602	1.95e-05	4.71e-05	3.12e-05	0.000228341	4.71e-05	0.000132271	5.02e-05	1.95e-05	3.56e-05	1.95e-05	1.95e-05	6.43e-05	0.00036454	NA
97	KMT	1	10	2	0	0	0	36.6	0		0	1	2	No	None	No	3.4e-05	0.000126475	0.000354341	0.000216489	4.1e-05	7.94e-05	8.88e-05	7.36e-05	8.49e-05	1.95e-05	4.11e-05	2.2e-05	0.000175661	3.07e-05	5.05e-05	1.95e-05	1.95e-05	2.11e-05	1.95e-05	1.95e-05	7.6e-05	0.000430162	NA
98	KMT	1	44	4	0	0	0	36.1	0		0	1	2	No	None	No	3.45e-05	0.0001	0.000676815	0.00178806	0.00162862	0.000292182	0.00536991	8.16e-05	0.000565725	0.00044024	0.000346326	0.000349789	0.000861706	0.000303096	8.36e-05	0.000432623	3.63e-05	0.00418336	0.000306568	3.04e-05	0.000244382	0.000415079	NA
99	BT	1	7	2	0	0	0	36.7	0		0	1	3	No	None	No	3.45e-05	3.27e-05	0.000319486	0.00023291	3.3e-05	9.21e-05	4.24e-05	1.95e-05	0.00982715	0.000252262	3.64e-05	9.13e-05	5.61e-05	5.46e-05	8.26e-05	0.000132896	0.000186171	1.96e-05	1.95e-05	7.4e-05	3.11e-05	0.000519192	0.000447111
100	SP	0	18	3	0	0	0	36.1	0		0	1	3	No	None	No	3.46e-05	5.7e-05	0.00720576	0.000230492	8.33e-05	9.13e-05	0.000247675	0.000227203	0.000250831	2.42e-05	3.96e-05	3.44e-05	4.89e-05	0.000145424	9.07e-05	0.000198764	1.95e-05	7.27e-05	0.000188745	2.66e-05	5.29e-05	0.000382599	NA
101	SP	0	9	2	0	0	0	36.8	0		0	1	3	No	None	No	3.46e-05	7.67e-05	0.00123475	0.000324871	0.000294546	0.000157225	0.000167623	6.63e-05	9.73e-05	4.22e-05	5.04e-05	4.9e-05	0.000481706	3.5e-05	0.000120376	6.3e-05	1.95e-05	4.74e-05	0.000104596	8.29e-05	0.000159609	0.000548242	NA
102	SP	0	5	1	0	0	0	36.3	0		0	1	2	No	None	No	3.48e-05	0.000165935	NA	0.000174836	6.89e-05	0.000110692	8.45e-05	9.68e-05	0.000179474	0.000220392	4.15e-05	6.36e-05	0.000259705	3.02e-05	3.32e-05	5.15e-05	1.95e-05	6.39e-05	2.14e-05	3.96e-05	4.41e-05	0.000125264	NA
103	SP	1	19	3	0	0	0	36.4	0		0	1	1	No	None	No	3.5e-05	0.000421713	0.00067093	0.000680061	2.83e-05	6.57e-05	0.00119755	4.82e-05	0.000185206	0.000434899	3.24e-05	8.65e-05	0.00125067	0.000151366	3.46e-05	1.95e-05	0.000151175	8.19e-05	1.95e-05	7.97e-05	5.54e-05	0.00015463	NA
104	BT	1	10	2	0	0	0	36.3	0		0	1	3	No	None	No	3.51e-05	7.64e-05	0.000424202	0.00015988	2.17e-05	4.33e-05	7.84e-05	2.49e-05	4.31e-05	0.000175606	3.15e-05	0.000167017	4.43e-05	0.000152338	3.83e-05	1.95e-05	2.56e-05	1.95e-05	1.95e-05	1.95e-05	1.95e-05	0.000288339	NA
105	KMT	1	5	1	0	0	0	36.9	0		0	1	2	No	None	No	3.54e-05	5.49e-05	0.00300785	0.000156044	3.14e-05	8.57e-05	0.000775666	7.77e-05	0.000114359	1.95e-05	4.5e-05	2.18e-05	3.01e-05	4.64e-05	0.00199916	2.27e-05	1.95e-05	3.48e-05	1.95e-05	2.38e-05	4.77e-05	0.000416377	NA
106	BT	1	10	2	0	0	0	36.5	0		0	1	3	No	None	No	3.54e-05	5.17e-05	0.000640353	0.000162117	6.78e-05	0.000384205	6.77e-05	0.000134695	0.000158312	1.95e-05	0.000104179	0.000134797	6.32e-05	9.43e-05	5.21e-05	3.41e-05	1.95e-05	2.95e-05	2.61e-05	2.33e-05	0.000430409	0.000348036	NA
107	SP	0	13	3	0	0	0	36.5	0		0	0	0	Yes	None	No	3.55e-05	0.00039213	NA	0.000690221	5.13e-05	0.000107441	4.84e-05	8.74e-05	0.000123231	1.95e-05	9.24e-05	3.71e-05	0.00194536	2.62e-05	6.7e-05	2.44e-05	1.95e-05	3.17e-05	1.95e-05	1.95e-05	6.71e-05	0.000346945	NA
108	SP	1	7	2	0	0	0	36.7	0		0	1	2	No	None	No	3.55e-05	3.27e-05	0.000835201	0.000257839	3.25e-05	0.000129282	9.86e-05	5.56e-05	0.000124585	2.31e-05	0.000115283	3.59e-05	7.17e-05	5.85e-05	0.000109235	1.95e-05	1.95e-05	4.18e-05	1.95e-05	3.55e-05	0.000121109	0.000816155	NA
109	SP	1	5	1	0	0	0	36.5	0		0	1	3	No	None	No	3.56e-05	6.73e-05	0.000927129	0.000343621	8.41e-05	0.000130974	5.92e-05	9.57e-05	0.0001205	0.000232054	7.4e-05	5.63e-05	0.000140325	0.000341907	7.24e-05	7.8e-05	8.44e-05	0.000103565	3.4e-05	9.65e-05	0.000103899	0.000167476	NA
110	SP	1	15	3	0	0	0	36.5	0		0	1	3	No	None	No	3.56e-05	0.00122775	NA	0.000481031	5.59e-05	0.00012891	0.000736921	7.91e-05	0.000208624	1.95e-05	0.000168025	3.87e-05	0.000273507	4.59e-05	0.0011364	2.12e-05	1.95e-05	4.76e-05	4.66e-05	1.95e-05	7.17e-05	0.00221262	NA
111	SP	0	16	3	0	0	0	36.3	0		0	1	3	No	None	No	3.57e-05	6.76e-05	0.00180282	0.000227527	4.83e-05	0.000108533	0.000480326	8.03e-05	0.000124612	9.91e-05	7.8e-05	8.97e-05	5.83e-05	7.61e-05	0.000105762	0.000273184	3.62e-05	4.94e-05	5.51e-05	4.08e-05	8.31e-05	0.000206624	NA
112	SP	1	14	3	0	0	0	36.3	0		0	1	3	No	None	No	3.57e-05	0.000142118	NA	0.000203577	5.56e-05	7.44e-05	0.000165274	6.47e-05	9.76e-05	3.41e-05	3.93e-05	0.000186559	0.000501197	3.45e-05	8.52e-05	6.21e-05	0.000168548	4.76e-05	0.000129947	0.000150707	4.22e-05	0.000212593	NA
113	SP	0	1	1	0	0	0	36.5	0		0	1	3	No	None	No	3.58e-05	6.77e-05	0.000283132	0.000435425	0.000108683	0.000142227	5.86e-05	0.00025951	0.000347732	1.95e-05	2.22e-05	3.44e-05	0.000131264	2.09e-05	1.95e-05	3.49e-05	1.95e-05	3.95e-05	1.95e-05	1.95e-05	6.28e-05	3.99e-05	NA
114	SP	0	12	2	0	0	0	36.3	0		0	1	3	No	None	No	3.61e-05	8.65e-05	0.00161	0.000272203	7.07e-05	0.000102768	0.000175882	0.000109297	0.00015398	0.000222923	0.000102753	3.03e-05	0.000105009	0.000131229	8.03e-05	6.79e-05	7.41e-05	0.000125504	2.91e-05	7.8e-05	6.1e-05	0.000556544	NA
115	BT	1	6	1	0	0	0	36.8	0		0	1	1	No	None	No	3.62e-05	5.25e-05	0.000461472	0.000240619	6.22e-05	9.97e-05	0.000412202	0.000497422	0.000134659	9.44e-05	7.8e-05	0.000120961	0.000415035	5.81e-05	3.59e-05	0.000131644	1.95e-05	0.000370977	0.00018934	6.34e-05	4.96e-05	0.000286243	NA
116	KMT	1	44	4	0	0	0	36.1	0		0	1	3	No	None	No	3.64e-05	4.27e-05	0.00243119	0.000402189	0.00029153	0.000395502	0.000265396	0.00240543	0.000550555	9.48e-05	0.000154133	0.000166627	0.000187296	0.000129943	0.000167179	0.0045424	3.7e-05	0.000203561	0.000565148	3.23e-05	5.15e-05	0.000491701	NA
117	SP	1	5	1	0	0	0	37.9	1		0	1	3	No	None	No	3.66e-05	7e-05	0.0004197	0.000178583	4.33e-05	8.37e-05	5.09e-05	8.02e-05	9e-05	4.11e-05	5.01e-05	4.46e-05	7.22e-05	9.91e-05	0.00018531	5.22e-05	1.95e-05	4.59e-05	3.38e-05	2.83e-05	3.37e-05	0.000113699	NA
118	BT	1	10	2	0	0	0	35.9	0		0	1	3	No	None	No	3.67e-05	4.98e-05	0.000486989	0.000349101	5e-05	0.000161895	5.82e-05	3.62e-05	5.68e-05	0.000166259	8.18e-05	0.000200606	9.46e-05	6.31e-05	4.15e-05	8.66e-05	2.44e-05	3.74e-05	1.95e-05	9.77e-05	7.7e-05	0.000396204	0.000287017
119	KMT	0	61	4	0	0	0	36.2	0		0	1	3	No	None	No	3.7e-05	7.44e-05	0.00968123	0.000489104	0.000119894	0.000764859	0.000140757	0.00248089	0.000187135	9.96e-05	0.00024896	0.000142709	0.000263854	0.000193389	0.000432247	3.79e-05	2.67e-05	0.000180469	0.000138565	1.95e-05	0.000509912	0.000594336	NA
120	SP	0	4	1	0	0	0	36.9	0		0	1	3	No	None	No	3.71e-05	4.35e-05	0.000534174	0.000330089	4.4e-05	9.55e-05	5.16e-05	8.1e-05	0.000128271	1.95e-05	5e-05	1.95e-05	0.000330947	3.74e-05	6.66e-05	3.25e-05	1.95e-05	4.61e-05	1.95e-05	1.97e-05	6e-05	0.000540321	NA
121	KMT	0	32	4	0	0	0	36.6	0		0	1	3	No	Others	Yes	3.71e-05	5.48e-05	0.00114872	0.000342657	7.67e-05	6.32e-05	0.000728528	6.11e-05	0.000121688	1.95e-05	2.54e-05	0.000223609	0.000663085	6.39e-05	0.000226528	9.26e-05	0.000309996	3.1e-05	0.00035605	0.000184316	4.55e-05	0.00115904	NA
122	SP	1	6	1	0	0	0	36.9	0		0	0	0	No	None	No	3.76e-05	0.000461054	0.000433095	0.000211911	9.4e-05	0.000120772	9.01e-05	0.000148791	0.000149976	5.18e-05	5.84e-05	0.000317894	0.000998246	6.96e-05	8.8e-05	4.15e-05	4.53e-05	7.38e-05	0.000595738	6.37e-05	8.62e-05	0.000194446	NA
123	KMT	1	30	4	0	0	0	36.2	0		0	1	3	No	None	No	3.86e-05	4e-05	0.000899927	0.00268357	4.49e-05	6.67e-05	4.91e-05	0.000185695	0.000151234	4.01e-05	0.000107141	0.000650063	0.000175591	0.000102146	3.74e-05	0.00016069	2.13e-05	3.78e-05	0.000174541	1.95e-05	3.87e-05	0.000446149	NA
124	KMT	1	54	4	0	0	0	36.7	0		0	1	3	No	Diabtes treatment	Yes	3.86e-05	0.000267228	0.0010367	0.000889892	0.00170603	0.000483112	0.00043241	0.0062762	0.000152734	7.5e-05	8.21e-05	0.000456553	0.000817291	8e-05	0.000536603	0.00284332	0.000349302	3.01e-05	0.000438983	0.000242007	0.000525303	0.000393473	NA
125	BT	0	25	4	0	0	0	36.7	0		0	1	3	No	None	No	3.86e-05	7.64e-05	0.000694823	0.000264024	0.0001864	0.000119035	8.93e-05	0.000158853	0.000346235	0.000599783	9.11e-05	0.00014311	0.000931848	7.66e-05	8.25e-05	0.000119173	0.000117162	6.27e-05	0.000124012	2.23e-05	8.45e-05	0.00182398	NA
126	SP	1	7	2	0	0	0	35.6	0		0	1	3	No	None	No	3.87e-05	0.000119758	NA	0.000286174	4.07e-05	6.99e-05	6.53e-05	8.19e-05	0.000112928	1.95e-05	6.4e-05	9.5e-05	9.58e-05	5.97e-05	0.000117479	1.95e-05	0.000786961	4.46e-05	1.95e-05	0.000471993	4.77e-05	0.000292292	NA
127	SP	0	16	3	0	0	0	36.4	0		0	1	3	Yes	None	No	3.89e-05	5.79e-05	NA	0.00025821	3.7e-05	0.000113524	0.00012067	4.98e-05	8.49e-05	7.61e-05	7.12e-05	0.000249414	4.59e-05	0.000145196	9.12e-05	5.85e-05	1.95e-05	0.000100164	3.15e-05	4.17e-05	7.51e-05	0.000691633	NA
128	SP	1	4	1	0	0	0	36.3	0		0	1	3	No	None	No	3.91e-05	4.89e-05	NA	0.00131041	4.62e-05	7.42e-05	0.000255468	9.55e-05	0.000177996	0.000138163	4.18e-05	0.000254417	9.69e-05	2.11e-05	3.2e-05	3.19e-05	2.02e-05	4.27e-05	1.95e-05	5.25e-05	6.32e-05	0.000487204	NA
129	KMT	0	23	4	0	0	0	36	0		0	1	3	No	None	No	3.93e-05	5.51e-05	0.000797288	0.000636595	0.000179676	0.000712166	0.000453521	0.00098892	0.000291344	0.000185001	0.000142436	6.85e-05	0.000725976	0.000247999	0.000236186	0.000492025	5.36e-05	2.98e-05	0.000174801	1.95e-05	0.000428757	0.0016417	NA
130	SP	0	16	3	0	0	0	35.1	0		0	1	1	No	None	No	3.95e-05	5.07e-05	0.00203546	0.000311655	6.63e-05	0.000105403	0.000127716	0.00160323	0.000452721	5.47e-05	6.16e-05	0.000396158	0.000357601	0.000245891	9.24e-05	0.000213776	1.95e-05	0.00014479	0.000267541	3.27e-05	5.2e-05	0.000324057	NA
131	KMT	0	36	4	0	0	0	36.5	0		0	1	3	No	None	No	3.95e-05	7.03e-05	0.000481841	6.63e-05	0.000361682	9.94e-05	0.00013363	0.00452648	0.00078523	8.38e-05	4.25e-05	0.000117773	0.000600745	6.8e-05	0.00180171	0.00272426	0.000408436	4.09e-05	0.00145641	0.000309372	0.000113289	0.000228499	NA
132	SP	1	5	1	0	0	0	36.5	0		0	1	3	No	None	No	3.96e-05	6.28e-05	0.000282364	0.000360145	6.59e-05	0.000116026	4.22e-05	0.000109707	0.000146995	2.51e-05	2.03e-05	2.86e-05	4.63e-05	0.000108696	1.95e-05	2.31e-05	1.95e-05	3.43e-05	1.95e-05	1.95e-05	5.37e-05	5.74e-05	NA
133	SP	1	15	3	0	0	0	36.3	0		0	0	3	No	None	No	3.97e-05	4.83e-05	0.02	0.000256307	7.76e-05	0.000267379	0.00027792	0.000652263	0.000212529	0.000175997	5.64e-05	3.24e-05	6.71e-05	3.52e-05	0.000194671	0.000725634	1.95e-05	0.000156218	0.000332738	1.95e-05	0.000361043	0.00055663	NA
134	SP	0	5	1	0	0	0	NA	NA		0	1	3	No	None	No	3.97e-05	0.000358973	0.00991933	0.00374332	0.000124835	0.000159637	0.000216866	0.000162292	0.000253681	9.3e-05	0.000136193	0.000128993	0.000558815	0.000141066	0.00011564	0.000111394	0.000214726	0.000163476	6.56e-05	0.000193352	0.000114036	0.000131577	NA
135	KMT	0	35	4	0	0	0	36.9	0		0	1	3	No	None	No	3.97e-05	5.96e-05	NA	0.000288498	0.00011721	0.000136216	0.000490524	0.00120224	0.00015094	0.000117061	8.47e-05	0.000533828	0.000140121	0.000105709	4.05e-05	0.00145018	7.56e-05	0.000280588	8.11e-05	5.3e-05	0.000133679	0.000150828	NA
136	SP	0	25	4	0	0	0	36.6	0		0	1	3	No	None	No	3.98e-05	0.000126776	NA	0.00258617	0.00178258	0.00761193	0.000181006	0.000108019	0.000165641	0.000192884	0.000123191	0.000153358	0.000777673	0.000164441	0.00014495	2.97e-05	5.38e-05	6.15e-05	0.000187259	0.000167373	0.00310405	0.00164887	NA
137	SP	0	10	2	0	0	0	36.6	0		0	1	3	No	None	No	4e-05	5.44e-05	0.02	0.000864467	4.19e-05	0.000141335	0.00010698	0.000506871	0.000360324	1.95e-05	6.16e-05	6.3e-05	0.000241418	6.09e-05	0.000173494	6.08e-05	0.000517872	9.75e-05	0.00030248	0.000306363	6.7e-05	0.00147397	NA
138	SP	0	17	3	0	0	0	36.7	0		0	1	3	No	None	No	4.01e-05	8.78e-05	0.000890177	0.00020868	8.23e-05	0.000149083	0.00010288	8.43e-05	0.000228601	3.86e-05	5.86e-05	9.09e-05	0.000353463	0.000156821	6.32e-05	0.000186508	2.45e-05	4.3e-05	0.000124734	3.94e-05	0.000206635	0.000380171	NA
139	SP	1	58	4	0	0	0	36.6	0		0	1	2	No	Amoxicillin	Yes	4.02e-05	4.71e-05	0.000667683	0.000705178	0.00136496	0.00014434	5.23e-05	0.000745066	0.000767428	0.000110517	0.000236388	0.000440342	7.01e-05	0.000220171	5.33e-05	0.0028111	0.000177231	3.59e-05	0.00116259	2.97e-05	0.000166662	0.000256086	NA
140	SP	1	4	1	0	0	0	36.3	0		0	1	3	No	None	No	4.04e-05	6.44e-05	0.00138076	0.00192093	6.12e-05	0.000174959	6.74e-05	7.47e-05	0.000133055	3.72e-05	5.23e-05	3.98e-05	9.72e-05	5.55e-05	6.86e-05	5.96e-05	7.94e-05	6.1e-05	1.95e-05	3.62e-05	0.000139692	0.000183066	NA
141	SP	1	13	3	0	0	0	35.1	0		0	1	3	No	None	No	4.09e-05	0.000175671	0.00351237	0.00191599	7.49e-05	0.000132789	0.000106069	0.000104209	0.000166896	4.21e-05	6.24e-05	2.86e-05	0.000246042	8.52e-05	4.04e-05	3.9e-05	4.29e-05	5.81e-05	1.95e-05	5.62e-05	8.1e-05	0.000309355	NA
142	BT	1	6	1	0	0	0	36.9	0		0	1	3	No	None	No	4.09e-05	6.42e-05	NA	0.000407451	4.9e-05	0.000203509	0.000146549	0.000169745	0.000159038	1.95e-05	0.000117324	0.000391217	6.89e-05	3.72e-05	5.93e-05	2.78e-05	9.58e-05	0.000126364	1.95e-05	7.69e-05	0.000240488	0.000563781	NA
143	KMT	1	29	4	0	0	0	36.4	0		0	1	3	No	None	No	4.12e-05	8.92e-05	0.00299413	0.000975434	0.000786155	0.000196058	0.00025535	0.000142538	0.000906227	0.000135413	0.000135721	7.97e-05	0.000820883	0.000133408	0.000297542	0.00126129	0.000119922	0.000174919	0.000865385	9.94e-05	0.000125223	0.000932582	NA
144	SP	0	7	2	0	0	0	36.7	0		0	1	2	No	None	No	4.13e-05	4.15e-05	0.0147068	0.00737734	3.52e-05	6.55e-05	8.3e-05	5.61e-05	7.5e-05	3.03e-05	3.03e-05	0.000128664	0.00011568	3.2e-05	5.72e-05	2.74e-05	1.95e-05	4.16e-05	2.54e-05	2.3e-05	5.26e-05	0.00367502	NA
145	SP	1	12	2	0	0	0	37.4	0		0	0	1	No	None	No	4.15e-05	6.75e-05	0.00125493	0.000526015	0.000105577	0.000174443	0.000129459	0.000105654	0.000732565	7.07e-05	6.66e-05	4.55e-05	0.000197228	4.81e-05	0.000133615	0.000177329	0.000169562	0.00016089	0.000551425	0.000136551	0.000110429	0.000672653	NA
146	SP	0	10	2	0	0	0	36.4	0		0	1	2	No	None	No	4.17e-05	7.89e-05	0.00113601	0.000388959	9.36e-05	0.000266801	3.73e-05	0.000133817	0.000325197	1.95e-05	5.75e-05	4.35e-05	0.00122206	6.04e-05	3.59e-05	3.59e-05	3.82e-05	5.73e-05	1.95e-05	0.000105362	0.00016783	0.000136156	NA
147	SP	0	32	4	0	0	0	35.1	0		0	1	1	Yes	Paracetamol	Yes	4.17e-05	4.19e-05	0.00147421	0.000902115	0.000465245	8.84e-05	7.29e-05	0.000369825	0.000373442	0.000127832	6.71e-05	2.11e-05	0.00013364	0.000114657	8.27e-05	0.000659827	1.95e-05	5e-05	0.000274252	1.95e-05	6.9e-05	0.000591013	NA
148	KMT	0	38	4	0	0	0	35.6	0		0	1	3	No	None	No	4.24e-05	4.56e-05	0.00382566	0.000443929	0.000325484	0.000284114	0.000235475	7.85e-05	0.000341757	2.35e-05	6.47e-05	5.49e-05	0.000386109	8.05e-05	0.000280314	0.000353655	3.14e-05	8.07e-05	0.000143255	3.51e-05	0.000170289	0.000408306	NA
149	SP	0	13	3	0	0	0	36.9	0		0	1	3	No	Polyphamacy	Yes	4.25e-05	8.21e-05	0.00203862	0.000387513	5.62e-05	0.000371649	0.000108703	0.000152788	9.99e-05	1.95e-05	8.07e-05	0.000125469	0.000113911	5.42e-05	0.000131463	7.12e-05	0.000119069	5.14e-05	2.48e-05	9.78e-05	0.000222649	0.000565629	NA
150	BT	1	2	1	0	0	0	36.3	0		0	1	3	No	None	No	4.26e-05	6.77e-05	0.00255355	0.000367832	4.22e-05	0.000191508	2.86e-05	3.31e-05	6.14e-05	0.000131594	3.41e-05	0.000168839	4.73e-05	0.000158416	3.81e-05	0.000145998	3.79e-05	3.13e-05	1.95e-05	0.000133578	8.11e-05	0.000282641	0.000226103
151	SP	0	10	2	0	0	0	36.9	0		0	1	3	No	None	No	4.27e-05	6.41e-05	0.00080151	0.000702065	3.1e-05	6.21e-05	7.21e-05	5.01e-05	0.00110585	1.95e-05	4.22e-05	0.000110704	6.09e-05	5.06e-05	4.53e-05	2.28e-05	0.000207024	4.06e-05	3.44e-05	8.41e-05	5.1e-05	0.000989965	NA
152	SP	0	15	3	0	0	0	36.7	0		0	1	3	No	None	No	4.28e-05	3.47e-05	NA	0.000236835	1.95e-05	2.62e-05	0.000206517	2.58e-05	4.5e-05	1.95e-05	1.95e-05	0.000163682	6.78e-05	1.95e-05	3.48e-05	1.95e-05	0.000596733	3.65e-05	1.95e-05	0.000337527	2.48e-05	8.91e-05	NA
153	BT	1	>18	4	0	0	0	37.1	0		0	1	3	No	None	No	4.28e-05	9.42e-05	0.000765847	0.000323359	4.95e-05	0.000280204	0.000107677	7.03e-05	0.00011163	2.24e-05	7.56e-05	6.13e-05	0.000842802	5.46e-05	0.000703762	3.55e-05	1.95e-05	4.77e-05	1.95e-05	2.66e-05	0.00023517	0.000750769	NA
154	SP	1	34	4	0	0	0	37	0		0	1	3	No	None	No	4.29e-05	6.77e-05	0.0019184	0.00420706	0.000668249	0.000278309	0.000508118	0.00174985	0.000296228	9.64e-05	0.000180351	0.000125952	0.000332427	0.000210613	0.000740993	0.000413289	1.95e-05	2.32e-05	0.000263481	1.95e-05	0.000290656	0.0015157	NA
155	SP	1	8	2	0	0	0	36.9	0		0	0	0	No	None	No	4.32e-05	4.52e-05	NA	0.000111209	4.99e-05	9.64e-05	3.07e-05	6.34e-05	0.000234004	7.1e-05	5.76e-05	0.000505267	0.000726701	3.92e-05	0.000485007	0.000235667	3.27e-05	0.000105846	0.000304066	5.5e-05	6.61e-05	0.000296787	NA
156	KMT	1	45	4	0	0	0	36.2	0		0	1	3	No	None	No	4.33e-05	0.00019307	0.00342426	0.00040364	0.00086491	0.00501917	0.000455111	0.02	0.000407271	7.2e-05	0.000228657	0.000237164	0.000649302	0.000103729	0.000197237	0.00607397	9.46e-05	0.000113358	0.00099135	0.000141283	0.00445959	0.000821666	NA
157	SP	0	9	2	0	0	0	37.4	0		0	1	3	No	None	No	4.34e-05	3.67e-05	NA	0.000162789	0.000687337	6.73e-05	0.000205993	4.22e-05	0.000945688	0.000104992	4.63e-05	8.75e-05	0.000383438	3.82e-05	0.00053519	0.000693068	2.71e-05	3.89e-05	0.000824792	2.65e-05	4.04e-05	0.000123328	NA
158	BT	0	27	4	0	0	0	36.8	0		0	1	3	No	None	No	4.35e-05	8.58e-05	0.00199891	0.000623137	0.000175175	0.00028404	9.09e-05	0.000220045	0.000275098	4.7e-05	0.00014592	0.000313816	0.000884527	0.000129667	0.000122771	0.000711217	0.000240746	0.000137866	0.000173503	0.000314235	0.000180325	0.000290746	NA
159	BT	0	0.8	1	0	0	0	36.8	0		0	1	1	No	None	No	4.35e-05	5.8e-05	0.000428809	0.000486592	0.000101392	0.000155453	3.88e-05	6.47e-05	8.35e-05	0.000164392	5.68e-05	0.000190324	3.73e-05	6.05e-05	2.3e-05	0.000176082	1.95e-05	7.19e-05	3e-05	8.2e-05	5.64e-05	0.00052928	0.00020665
160	SP	1	14	3	0	0	0	36.7	0		0	1	3	No	None	No	4.39e-05	0.000877436	0.00259257	0.000275301	5.07e-05	9.08e-05	0.000380069	0.000177271	0.00252298	2.44e-05	6.3e-05	0.000119258	0.000246284	3.09e-05	4.47e-05	2.4e-05	2.36e-05	2.14e-05	1.95e-05	0.000135744	3.8e-05	0.000205383	NA
161	KMT	0	8	2	0	0	0	36.6	0		0	1	2	No	None	No	4.39e-05	0.000456245	0.00238515	0.000714363	0.000138266	0.000213548	6.12e-05	0.000260631	0.000248219	2.49e-05	0.000108301	7.33e-05	0.00022954	6.08e-05	0.000112927	8.6e-05	0.00019854	0.000137826	2.11e-05	0.00013205	0.000145095	0.000279035	NA
162	BT	1	44	4	0	0	0	36.6	0		0	1	3	No	None	No	4.39e-05	4.44e-05	0.00027327	0.00035414	5.86e-05	0.000111634	7.58e-05	4.24e-05	6.52e-05	0.000108646	4.47e-05	0.000127657	0.000133795	0.000103025	4.34e-05	0.000148449	8.89e-05	3.25e-05	2.04e-05	0.000143138	4.09e-05	0.000493388	0.00039454
163	SP	0	8	2	0	0	0	36.5	0		0	1	3	No	None	No	4.41e-05	1.95e-05	0.000695712	0.000251243	1.95e-05	5.11e-05	0.000154087	2.69e-05	3.41e-05	1.95e-05	4.31e-05	2.59e-05	0.000106223	4.66e-05	5.01e-05	2.47e-05	1.95e-05	2.53e-05	0.000453944	1.95e-05	3.39e-05	0.000420461	NA
164	SP	1	34	4	0	0	0	36.6	0		0	1	3	No	None	No	4.42e-05	0.000128571	0.00268637	0.000569196	0.000509772	0.00040066	0.000333559	0.000140539	0.000690133	0.000105421	0.000126718	0.000354843	0.000182514	9.92e-05	0.000321404	0.00172878	8.39e-05	8.61e-05	0.000896214	3.87e-05	0.00019752	0.000455549	NA
165	BT	0	68	4	0	0	0	36.9	0		0	1	3	No	None	No	4.43e-05	4.18e-05	0.00119978	0.000286096	6.86e-05	0.0001231	0.000196582	0.00208749	0.000180271	2.03e-05	9.33e-05	0.00109497	0.000216372	8.49e-05	9.31e-05	0.000553599	1.95e-05	4.62e-05	0.000374407	3.48e-05	9.87e-05	0.000337698	NA
166	BT	0	7	2	0	0	0	36.2	0		0	1	3	No	None	No	4.43e-05	4.04e-05	0.000243289	0.000312908	4.69e-05	0.000116995	3.12e-05	2.59e-05	4.49e-05	0.000138565	3.56e-05	0.000123175	0.000165055	6.25e-05	2.25e-05	0.000164809	1.95e-05	3.47e-05	1.95e-05	6.91e-05	4.81e-05	0.00044466	0.0002879
167	BT	0	12	2	0	0	0	36.6	0		0	1	3	No	None	No	4.44e-05	0.000109111	0.00144655	0.000634739	7.3e-05	0.000157537	0.000185048	0.00199244	0.000156157	2.77e-05	0.000138851	0.000186643	7.97e-05	6.08e-05	0.00069153	6.41e-05	6.09e-05	8.7e-05	2.44e-05	7.86e-05	0.000122731	0.00097279	NA
168	BT	1	4	1	0	0	0	36.2	0		0	1	3	No	None	No	4.49e-05	4.86e-05	0.000523368	0.0001641	6.04e-05	7.79e-05	4.84e-05	7.17e-05	7.88e-05	1.95e-05	4.48e-05	3.53e-05	3.92e-05	4.27e-05	1.95e-05	4.15e-05	7.41e-05	3.78e-05	1.95e-05	8.19e-05	4.59e-05	8.08e-05	NA
169	SP	0	43	4	0	0	0	36.1	0		0	1	2	No	None	No	4.5e-05	5.25e-05	0.00274571	0.00059513	0.000276053	0.000154487	0.000111985	0.000129002	0.00100322	0.000110189	0.000139825	0.00050711	0.000169048	0.000119403	0.000151652	0.000494163	3.37e-05	0.000320161	0.00022061	3.44e-05	0.000157237	0.00120914	NA
170	SP	1	2	1	0	0	0	36.3	0		0	1	3	No	None	No	4.5e-05	0.000193846	0.000550834	0.00036716	0.000101032	0.000118517	9e-05	0.000192075	0.000206204	4.26e-05	5.43e-05	0.000257879	0.000375375	4.38e-05	4.21e-05	3.69e-05	4.3e-05	6.06e-05	2.18e-05	7.77e-05	5.34e-05	0.000135887	NA
171	SP	1	63	4	0	0	0	36.7	0		0	0	0	No	Paracetamol	Yes	4.5e-05	6.83e-05	NA	0.000603364	0.000308483	4.66e-05	0.000175176	6.44e-05	0.000338159	0.000158561	9.75e-05	0.000269285	0.000144723	0.000104828	5e-05	0.000255943	1.95e-05	2.78e-05	0.000200365	1.95e-05	5.47e-05	0.000371769	NA
172	SP	1	>18	4	0	0	0	36.8	0		0	1	3	Yes	None	No	4.54e-05	0.000198105	NA	0.000689266	6.37e-05	0.000106218	0.000111595	7.19e-05	8.58e-05	1.95e-05	5.86e-05	0.00117025	8.89e-05	9.43e-05	9.36e-05	3.78e-05	3.66e-05	6.46e-05	2.2e-05	5.16e-05	6.92e-05	0.000703839	NA
173	BT	1	1	1	0	0	0	36.6	0		0	1	3	No	None	No	4.55e-05	4.01e-05	0.000188141	0.00141169	6.03e-05	0.000160705	3.2e-05	3.57e-05	5.78e-05	0.00020183	3.37e-05	0.000596026	7.6e-05	7.72e-05	2.76e-05	0.000190748	1.95e-05	3.89e-05	2.23e-05	0.000105758	3.07e-05	0.000287957	0.000587365
174	SP	1	8	2	0	0	0	36.6	0		0	1	3	No	None	No	4.57e-05	5.7e-05	0.000799849	0.0010219	2.99e-05	0.000233655	0.000108425	6.42e-05	0.000110417	1.95e-05	4.06e-05	2.98e-05	9.36e-05	4.23e-05	0.000109901	2.14e-05	1.95e-05	3.14e-05	1.95e-05	3.42e-05	0.000317254	0.000556882	NA
175	SP	0	5	1	0	0	0	36.3	0		0	1	1	No	None	No	4.58e-05	5.47e-05	0.000351458	0.00011671	5.5e-05	9.89e-05	5.08e-05	0.000294066	0.000141307	0.000238802	4.89e-05	3.72e-05	0.000118252	3.94e-05	3.86e-05	3.52e-05	1.95e-05	4.48e-05	2.17e-05	4.72e-05	5.44e-05	6.28e-05	NA
176	KMT	0	4	1	0	0	0	36.4	0		0	1	3	No	None	No	4.58e-05	4.98e-05	0.000629185	0.000491438	4.27e-05	9.37e-05	8.89e-05	6.76e-05	7.58e-05	5.69e-05	4.97e-05	7.19e-05	6.02e-05	5.56e-05	9.88e-05	3.15e-05	2.45e-05	0.000106238	1.95e-05	3.48e-05	7.37e-05	0.000640345	NA
177	KMT	0	38	4	0	0	0	36.1	0		0	1	3	No	None	No	4.58e-05	0.000282317	0.00350457	0.000476239	0.000191497	0.000209119	0.000151119	0.00883312	0.000178139	0.00026137	0.00199822	0.00096361	0.000434845	0.000109095	0.000177617	0.00290312	3.56e-05	0.00663023	0.000467176	1.98e-05	0.000242151	0.000619762	NA
178	SP	1	14	3	0	0	0	36.8	0		0	1	3	Yes	None	No	4.59e-05	5.32e-05	0.00182343	0.000244368	0.000171016	0.000159977	0.000160062	0.00017614	0.000623027	0.000325784	4.49e-05	0.000395214	8.86e-05	5.25e-05	0.000592282	0.000483744	0.000506765	0.000508763	0.00065132	0.000520497	0.000107516	0.000324445	NA
179	SP	0	25	4	0	0	0	36.6	0		0	1	1	No	None	No	4.61e-05	8.78e-05	0.00189114	0.000819709	0.000123826	0.000170293	0.000201255	0.000122358	0.000150669	1.95e-05	9.74e-05	3.74e-05	0.000326531	0.00010017	0.000105302	0.000143306	0.000158367	0.000144115	4.18e-05	0.000345013	8.08e-05	0.000127981	NA
180	SP	1	3	1	0	0	0	36.5	0		0	1	3	No	None	No	4.61e-05	8.96e-05	0.0019428	0.000185551	7.06e-05	0.000143468	0.000217312	0.000118811	0.00024492	0.00016495	4.86e-05	3.68e-05	4.63e-05	7.05e-05	0.000408532	4.37e-05	2.19e-05	6.26e-05	2.77e-05	4.85e-05	0.000120005	9.44e-05	NA
181	SP	1	10	2	0	0	0	36.7	0		0	1	3	No	None	No	4.62e-05	4.69e-05	0.00980249	0.000154568	7.46e-05	9.43e-05	0.000141724	0.000647332	0.000922404	0.000126102	8.05e-05	3.64e-05	4.6e-05	0.000191878	5.15e-05	0.000177685	6.5e-05	0.000161878	0.000631308	5.84e-05	8.76e-05	0.000163419	NA
182	SP	0	9	2	0	0	0	36.5	0		0	0	0	No	None	No	4.62e-05	7.32e-05	0.00085155	0.00247697	6.99e-05	0.000102551	8.44e-05	8.76e-05	0.000100961	0.000121506	9.13e-05	8.07e-05	0.000272625	9.96e-05	0.00011128	6.63e-05	1.95e-05	0.000111632	1.95e-05	2.19e-05	6.21e-05	0.00026161	NA
183	SP	1	15	3	0	0	0	36.8	0		0	1	2	No	None	No	4.66e-05	5.94e-05	0.000528681	0.00016662	6.32e-05	9.33e-05	0.000194138	0.000108109	0.000169685	0.000114868	6.79e-05	0.00205814	8.45e-05	5.83e-05	5.98e-05	5.76e-05	8.21e-05	7.05e-05	8.64e-05	0.000112006	8.37e-05	9.87e-05	NA
184	SP	1	14	3	0	0	0	36.7	0		0	1	1	No	None	No	4.69e-05	6.96e-05	0.000672384	0.000409128	0.000110887	0.000244841	0.000681348	0.000151816	0.00034926	1.95e-05	9.93e-05	4.87e-05	0.00020734	0.000585781	0.000137858	2.08e-05	1.95e-05	6.05e-05	0.000108008	2.44e-05	0.000113906	0.00126918	NA
185	SP	0	2	1	0	0	0	36.8	0		0	1	3	Yes	None	No	4.7e-05	3.96e-05	0.000589242	0.000442334	3.5e-05	0.000105414	0.000405805	4.58e-05	0.000251649	1.95e-05	2.75e-05	0.000188051	0.000609882	2.57e-05	1.95e-05	1.95e-05	8.8e-05	6.85e-05	0.00023461	0.000114147	9.77e-05	5.62e-05	NA
186	SP	1	12	2	0	0	0	37.6	0	neg	0	0	2	No	Paracetamol	Yes	4.71e-05	0.000709647	0.00236443	0.00110993	7.71e-05	0.000130286	4.89e-05	0.000253176	0.000261701	2.25e-05	5.83e-05	7.78e-05	6.01e-05	4.43e-05	5.86e-05	3.51e-05	4.02e-05	6.18e-05	1.95e-05	2.58e-05	5.79e-05	0.000218106	NA
187	SP	1	5	1	0	0	0	36.7	0		0	1	3	No	None	No	4.73e-05	0.000167643	0.000423675	0.000234541	3.5e-05	8.34e-05	4.36e-05	8.25e-05	9.74e-05	1.95e-05	3.41e-05	1.95e-05	6.44e-05	6.43e-05	7.99e-05	2.22e-05	1.95e-05	3.96e-05	1.95e-05	1.95e-05	5.37e-05	0.000158745	NA
188	SP	0	18	3	0	0	0	36.6	0		0	1	1	No	None	No	4.73e-05	5.82e-05	0.00144983	0.000647063	0.00110301	0.000181739	9.22e-05	0.000148212	0.000336283	0.000160127	0.000215008	0.000167612	0.000133261	9.16e-05	9.01e-05	0.000719073	4.64e-05	6.19e-05	0.00239728	8.28e-05	8.57e-05	0.00065275	NA
189	KMT	0	56	4	0	0	0	36.2	0		0	1	3	No	None	No	4.73e-05	0.02	0.00036223	0.00059963	0.000812678	0.000766687	0.000138854	0.000175123	0.00132777	0.00117051	0.000179686	0.000126626	0.000231635	0.000179975	0.000516373	0.00132889	7.23e-05	3.81e-05	0.00211249	3.49e-05	0.0017464	9.79e-05	NA
190	SP	1	6	1	0	0	0	37.2	0		0	1	3	No	None	No	4.74e-05	0.00018884	0.000225843	0.000120879	0.000122495	0.000190599	3.85e-05	0.0003034	0.000357629	2.1e-05	3.06e-05	2.8e-05	0.000131782	1.95e-05	2.92e-05	3.62e-05	1.95e-05	3.9e-05	1.95e-05	4.02e-05	7.85e-05	7.4e-05	NA
191	KMT	0	43	4	0	0	0	36	0		0	1	2	No	None	No	4.74e-05	0.000109201	0.00132173	0.000905156	0.00281174	0.000253119	0.000346708	0.000545165	0.000551445	0.000181143	7.52e-05	0.000202459	0.000245178	0.000544801	8.57e-05	0.000933827	0.000542427	0.000169418	0.000643446	0.000352133	0.000321256	0.000325388	NA
192	SP	1	3	1	0	0	0	36.8	0		0	1	1	No	None	No	4.75e-05	9.63e-05	0.000849591	0.00191849	9.02e-05	0.000149317	8.62e-05	0.000148162	0.000452789	5.38e-05	9.02e-05	0.000126226	0.000125289	0.000265717	3.54e-05	0.000115547	1.95e-05	8.77e-05	6.44e-05	2.45e-05	5.01e-05	0.000271735	NA
193	KMT	1	7	2	0	0	0	36.7	0		0	1	2	No	None	No	4.75e-05	2.83e-05	0.000358677	0.000287115	2.3e-05	4.55e-05	0.000273133	0.000134191	4.29e-05	1.95e-05	3.11e-05	3.31e-05	0.00010073	3.45e-05	3.5e-05	2.06e-05	2.06e-05	2.73e-05	1.95e-05	2.68e-05	2.82e-05	0.000104293	NA
194	SP	0	3	1	0	0	0	36.6	0		0	1	3	No	None	No	4.76e-05	6.03e-05	0.00834776	0.000350338	8.86e-05	0.000152246	7.63e-05	0.000139867	0.00022567	1.95e-05	4.75e-05	3.61e-05	5.59e-05	3.73e-05	6.62e-05	3.02e-05	4.77e-05	4.9e-05	1.95e-05	6.52e-05	7.29e-05	0.00166978	NA
195	KMT	0	14	3	0	0	0	35.8	0		0	1	3	No	None	No	4.76e-05	4.14e-05	0.00184769	0.000207344	3.84e-05	4.68e-05	0.000108759	5.21e-05	5.61e-05	1.95e-05	2.79e-05	3.63e-05	0.000177337	4.31e-05	2.25e-05	3.01e-05	1.95e-05	3.06e-05	1.95e-05	1.95e-05	3.84e-05	0.000845488	NA
196	BT	0	19	3	0	0	0	36.8	0		0	1	3	No	None	No	4.78e-05	4.76e-05	0.00153599	0.00030021	3.06e-05	9.83e-05	3.46e-05	2.81e-05	7.53e-05	0.000108646	3.93e-05	0.000135987	9.46e-05	0.000351905	9.96e-05	9.67e-05	8.23e-05	6.62e-05	1.95e-05	0.000119653	3.54e-05	0.00079273	0.000198745
197	SP	0	19	3	0	0	0	36.6	0		0	1	3	No	None	No	4.79e-05	0.000400306	0.000963851	0.000269368	0.000575281	0.000275043	0.00321321	0.02	0.000726823	0.000279024	0.000160522	0.000286011	0.000114975	0.000105872	0.00224962	0.00182336	3.34e-05	0.000112772	0.00114656	3.55e-05	0.000319763	0.000738597	NA
198	KMT	0	7	2	0	0	0	35.8	0		0	1	3	No	None	No	4.8e-05	4.02e-05	0.000368586	0.00660591	3.11e-05	0.00011795	3.7e-05	6.45e-05	8.59e-05	0.000734246	3.26e-05	1.95e-05	6.07e-05	3.93e-05	2.49e-05	2.11e-05	4.96e-05	4.07e-05	1.95e-05	4.07e-05	0.000233544	4.5e-05	NA
199	SP	1	11	2	0	0	0	36.8	0		0	1	3	No	None	No	4.81e-05	3.45e-05	0.000327066	0.000806556	4.14e-05	0.000175946	8.98e-05	9e-05	0.000416787	0.000161922	4.18e-05	3.91e-05	0.000588476	3.92e-05	5.27e-05	2.92e-05	1.95e-05	2.77e-05	1.95e-05	1.95e-05	0.000121466	0.000223695	NA
200	SP	1	2	1	0	0	0	36.7	0		0	1	3	No	None	No	4.84e-05	5.19e-05	NA	0.000323082	5.23e-05	6.81e-05	4.84e-05	6.05e-05	7.13e-05	2.2e-05	2.99e-05	4.76e-05	0.000468244	2.77e-05	3.49e-05	2.9e-05	1.95e-05	3.54e-05	0.000138714	3.19e-05	6.17e-05	0.000102156	NA
201	SP	1	15	3	0	0	0	36.3	0		0	1	2	No	None	No	4.85e-05	9.45e-05	0.0003259	0.000735036	9.34e-05	0.000156815	0.00026177	0.000140992	0.000223363	0.00142095	4.83e-05	4.63e-05	0.00123017	5.49e-05	7.19e-05	3.62e-05	5.14e-05	5e-05	3.84e-05	5.25e-05	9.81e-05	0.00199777	NA
202	BT	0	51	4	0	0	0	36.9	0		0	1	3	No	None	No	4.89e-05	7.27e-05	NA	0.000250664	0.000271389	0.000141509	0.00340455	0.000366086	0.000151254	0.000237937	6.44e-05	0.000500604	0.000208987	0.000100257	9.3e-05	0.000423112	0.000318758	4.6e-05	0.000262735	0.000240942	7.86e-05	0.00124423	NA
203	KMT	0	29	4	0	0	0	36.3	0		0	1	3	No	None	No	4.9e-05	0.000114781	0.00188408	0.000835485	0.000121138	0.000162495	0.000262815	0.000155047	0.000191843	1.95e-05	0.000121057	0.000951943	0.00230603	0.000242218	0.000159572	7.83e-05	0.000119153	0.000100587	2.55e-05	9.19e-05	0.000102083	0.000682737	NA
204	BT	1	12	2	0	0	0	36.6	0		0	1	3	No	None	No	4.91e-05	3.5e-05	0.00287515	0.000252795	5.25e-05	7.28e-05	0.000211061	9.56e-05	7.78e-05	2.71e-05	0.000205009	0.000197294	4.16e-05	4.53e-05	2.88e-05	4.28e-05	2.26e-05	4.85e-05	3.28e-05	2.34e-05	3.74e-05	0.000161874	NA
205	BT	0	60	4	0	0	0	36.6	0		0	1	3	No	None	No	4.94e-05	4.14e-05	NA	0.000360144	0.0018319	0.00023208	0.00322718	0.00163318	0.000493721	0.000582099	0.000194999	0.000510149	0.000508864	0.000302555	0.000604914	0.00119685	0.000166086	0.00392172	0.00061772	0.000101403	0.00164946	0.000659172	NA
206	SP	1	46	4	0	0	0	36.8	0		0	0	0	No	None	No	4.95e-05	0.000124206	0.00160113	0.000268264	0.000962312	0.000226644	0.00101469	0.000413933	0.000517412	8.98e-05	0.000385677	0.000868874	0.000679757	0.0033922	7.9e-05	0.000757872	0.000103145	5.52e-05	0.000815691	3.33e-05	0.00016904	0.000478521	NA
207	KMT	0	9	2	0	0	0	36.5	0		0	1	3	No	None	No	4.96e-05	2.46e-05	0.000229438	0.000119589	3.24e-05	6.99e-05	3.25e-05	8.22e-05	9.92e-05	1.95e-05	1.95e-05	1.95e-05	9.46e-05	1.95e-05	1.95e-05	1.95e-05	1.95e-05	1.95e-05	1.95e-05	1.95e-05	5.66e-05	8.6e-05	NA
208	BT	0	31	4	0	0	0	36.4	0		0	1	1	No	Paracetamol_	Yes	4.96e-05	6.29e-05	0.000436461	0.000721144	5.68e-05	9.74e-05	4.36e-05	8.18e-05	7.97e-05	1.95e-05	4.82e-05	6.43e-05	0.000219145	5.72e-05	3.66e-05	4.85e-05	1.95e-05	7.45e-05	3.26e-05	2.23e-05	5.54e-05	0.000100113	NA
209	SP	0	31	4	0	0	0	36.5	0	neg	0	1	2	No	Paracetamol	Yes	5e-05	0.000622665	0.00291537	0.000360265	0.000237116	0.000136514	0.000314103	0.000120892	0.00032154	0.000234737	7.4e-05	0.00424836	0.00353025	0.000142797	0.000264462	0.000195189	7.68e-05	0.00204131	0.000264113	5.18e-05	9.78e-05	0.000646493	NA
210	SP	1	13	3	0	0	0	36.5	0		0	1	3	No	None	No	5e-05	3.48e-05	NA	0.000725985	4.52e-05	7.4e-05	7.52e-05	5.18e-05	0.00127648	2.27e-05	8.95e-05	6.91e-05	6.48e-05	0.000156727	5.92e-05	3.4e-05	3.61e-05	5.07e-05	4.22e-05	2.21e-05	3.81e-05	0.000994822	NA
211	BT	0	5	1	0	0	0	36.4	0		0	1	3	No	None	No	5e-05	4.27e-05	0.000494975	0.000167976	4.99e-05	0.000115166	0.000207512	7.26e-05	8.08e-05	0.000153971	5.28e-05	3.18e-05	0.000253422	9.01e-05	2.45e-05	5.96e-05	1.95e-05	6.12e-05	0.000735224	2.86e-05	9.95e-05	6.6e-05	NA
212	BT	1	6	1	0	0	0	36.6	0		0	1	3	No	None	No	5e-05	0.000235606	0.00223151	0.000631136	0.000215245	0.000439948	0.000189593	0.000377735	0.000293868	8.31e-05	0.000168515	0.000167547	0.000600039	0.000194195	0.000183814	0.00023555	3.28e-05	0.000227341	8.63e-05	0.000132172	0.000386277	0.000429322	NA
213	SP	1	34	4	0	0	0	36.4	0		0	1	3	No	None	No	5.02e-05	3.35e-05	NA	0.000288016	2.16e-05	6.14e-05	7.49e-05	3.31e-05	5.46e-05	1.95e-05	4.2e-05	4.66e-05	4.98e-05	4.09e-05	4.11e-05	1.95e-05	1.95e-05	1.95e-05	3.34e-05	1.95e-05	2.81e-05	0.00024072	NA
214	KMT	0	54	4	0	0	0	36.6	0		0	1	3	No	None	No	5.05e-05	0.000734962	0.00287739	0.00139474	0.00234508	0.000366676	0.000303885	0.000277661	0.00187154	0.00127453	0.000184256	0.000852768	0.00237326	0.00114465	0.00595794	0.0158514	0.000230381	0.00137657	0.00217992	0.000251836	0.000328867	0.00198487	NA
215	KMT	1	33	4	0	0	0	36.5	0		0	1	2	No	Paracetamol	Yes	5.05e-05	2.83e-05	0.00130291	0.000453901	0.000414468	0.000147074	4.28e-05	7.91e-05	0.000303203	4.11e-05	4.8e-05	2.53e-05	7.13e-05	8.89e-05	7.09e-05	0.000193886	1.95e-05	1.95e-05	0.000151492	1.95e-05	0.000116589	0.00214084	NA
216	SP	0	10	2	0	0	0	36.7	0		0	1	3	No	None	No	5.09e-05	8.06e-05	0.00272951	0.00034216	5.61e-05	0.000174098	0.000477491	0.000122924	0.00105896	0.000421664	7.68e-05	6.34e-05	0.000126581	5.77e-05	0.000114617	4.33e-05	0.00074927	4.35e-05	1.95e-05	0.000486872	0.000113545	0.000811756	NA
217	SP	0	5	1	0	0	0	36.5	0		0	1	3	No	None	No	5.12e-05	0.000110755	0.000748877	0.000168978	6.81e-05	0.000136756	0.000277478	0.00010956	0.000156567	1.95e-05	4.62e-05	5.62e-05	0.000119384	3.33e-05	3.23e-05	5.45e-05	0.00033605	5.01e-05	0.000399628	0.00035864	5.12e-05	0.000181726	NA
218	SP	1	3	1	0	0	0	36.6	0		0	1	2	No	None	No	5.14e-05	6.24e-05	0.00403021	0.0012293	8.58e-05	9.91e-05	0.000154415	8.95e-05	0.000108059	2.95e-05	5.06e-05	0.000216785	0.000136375	7.23e-05	7.33e-05	4.85e-05	5.94e-05	7.53e-05	2.8e-05	9.14e-05	6.16e-05	0.000330003	NA
219	SP	1	5	1	0	0	0	36.3	0		0	0	0	No	None	No	5.15e-05	0.00024637	0.00204145	0.000516793	6.6e-05	0.000171778	0.00010312	0.000105667	0.000113179	0.000411246	6.99e-05	5.3e-05	0.000449014	3.87e-05	5.56e-05	3.67e-05	0.000171041	6.72e-05	1.95e-05	7.75e-05	0.00010886	0.000307641	NA
220	SP	1	4	1	0	0	0	36.5	0		0	0	3	No	None	No	5.16e-05	5.53e-05	0.000564083	0.000470753	7.35e-05	0.00010322	5.37e-05	8.84e-05	0.000114718	2.72e-05	5.42e-05	0.000253966	7.46e-05	8.22e-05	3.3e-05	7.9e-05	3.93e-05	0.000202533	3.56e-05	9.25e-05	5.72e-05	0.000104248	NA
221	BT	0	>18	4	0	0	0	35.9	0		0	1	3	No	None	No	5.16e-05	0.000255148	NA	0.000602986	0.000129345	0.000120994	8.93e-05	0.000637248	0.000249987	9.59e-05	8.17e-05	0.000675027	0.000435464	8.56e-05	8.36e-05	0.000582398	2.48e-05	9.72e-05	0.000328727	2.98e-05	8.38e-05	0.000220901	NA
222	SP	0	7	2	0	0	0	36.7	0		0	1	1	No	None	No	5.17e-05	0.000160934	0.000696691	6.47e-05	2.04e-05	5.63e-05	2.83e-05	6.56e-05	9.7e-05	1.95e-05	2.2e-05	8.81e-05	0.00072947	1.95e-05	1.95e-05	1.96e-05	1.95e-05	2.07e-05	1.95e-05	2.47e-05	2.74e-05	7.91e-05	NA
223	SP	1	14	3	0	0	0	36.9	0		0	1	1	No	None	No	5.18e-05	0.000185764	0.000644835	0.00057126	6.21e-05	0.000351766	7.77e-05	0.000114547	0.000238671	9.05e-05	0.000100958	0.000127361	0.000150014	0.000303161	0.000152647	7.42e-05	2.85e-05	7.35e-05	0.000190546	3.09e-05	0.000234818	0.0004513	NA
224	BT	0	>18	4	0	0	0	36.4	0		0	1	3	No	None	No	5.26e-05	6.29e-05	0.000853217	0.000324368	7.64e-05	0.000128476	0.000119614	9.41e-05	0.00052061	9.45e-05	8.27e-05	0.0187211	0.000133959	5.09e-05	0.000173256	4.84e-05	1.95e-05	5.96e-05	3.67e-05	3.15e-05	0.000162213	0.000981105	NA
225	BT	1	4	1	0	0	0	36.6	0		0	1	3	No	None	No	5.28e-05	0.000353221	NA	0.000401712	0.000163836	0.000186621	4.12e-05	0.000212656	0.000403448	1.95e-05	0.00019199	0.00092418	4.33e-05	9.06e-05	0.000113901	0.000179439	0.000297027	0.000228233	4.86e-05	0.000225608	0.000132509	0.000218261	NA
226	KMT	1	7	2	0	0	0	36.5	0		0	1	3	No	None	No	5.3e-05	0.000114348	0.00107334	0.00306736	4.38e-05	9.14e-05	0.000232736	0.000117305	9.89e-05	0.00010884	5.71e-05	3.63e-05	0.00414807	3.91e-05	0.000101199	4.65e-05	1.95e-05	6.55e-05	8.3e-05	3.92e-05	5.07e-05	0.000346952	NA
227	BT	0	10	2	0	0	0	36.5	0		0	1	3	No	None	No	5.3e-05	3.6e-05	NA	0.000225716	4.82e-05	0.000129181	0.000102016	8.18e-05	0.000241844	4.71e-05	6.37e-05	0.000387601	0.000365513	3.18e-05	5.39e-05	3.66e-05	1.95e-05	0.000522	2.23e-05	5.55e-05	0.000215893	0.000520433	NA
228	BT	1	2	1	0	0	0	36.4	0		0	1	3	No	None	No	5.3e-05	3.77e-05	0.00082277	0.000299991	4.13e-05	0.000125318	6.11e-05	2.63e-05	6.62e-05	6.34e-05	3.94e-05	0.000110018	0.000105342	5.29e-05	2.25e-05	0.000201127	0.000153514	4.89e-05	1.95e-05	9.03e-05	2.38e-05	0.000233416	0.00033012
229	BT	1	8	2	0	0	0	36.8	0		0	1	2	No	None	No	5.36e-05	0.000369222	0.000609217	0.000283654	6.39e-05	0.000136326	0.000143421	3.29e-05	7.97e-05	0.000157055	0.000102303	0.000159046	0.00173431	7.45e-05	8.53e-05	0.000200424	4.68e-05	5.31e-05	6.54e-05	9.56e-05	6.18e-05	0.000754231	0.000783981
230	SP	0	3	1	0	0	0	36.9	0		0	1	3	No	Paracetamol	Yes	5.37e-05	7.33e-05	0.000707058	0.000785034	5.82e-05	0.00010871	6.55e-05	9.23e-05	0.000168982	4.22e-05	5.01e-05	0.000125631	0.000274576	4.97e-05	7.59e-05	3.59e-05	2.16e-05	7.8e-05	1.95e-05	3.18e-05	6.4e-05	0.000277229	NA
231	SP	0	10	2	0	0	0	36.8	0		0	0	3	No	None	No	5.37e-05	0.000122579	0.00207077	0.0010242	7.5e-05	0.000213476	0.00016086	0.000108314	0.000111922	0.000131804	9.81e-05	6.31e-05	0.00062183	8.47e-05	0.000140937	9.08e-05	8.49e-05	0.000103831	3.97e-05	6.28e-05	0.000120754	0.00119606	NA
232	SP	1	38	4	0	0	0	36.2	0		0	1	3	No	None	No	5.37e-05	0.000620638	NA	0.000808117	0.00416636	0.000274546	0.000799915	0.000499448	0.00141669	0.00066303	0.000109722	0.000270721	0.000301344	0.000511857	0.000903971	0.00356151	0.0012045	0.000646471	0.00212125	0.00149102	0.000267117	0.00062106	NA
233	SP	0	8	2	0	0	0	36.5	0		0	1	3	No	None	No	5.39e-05	7.47e-05	0.00234214	0.000448256	9.27e-05	0.000144635	6.99e-05	0.000148791	0.000174348	0.00024803	7.61e-05	7.57e-05	0.00229197	0.000146693	7.59e-05	4.79e-05	3e-05	7.26e-05	4.42e-05	3.84e-05	9.12e-05	0.00019206	NA
234	SP	0	2	1	0	0	0	35.8	0		0	1	2	No	None	No	5.42e-05	6.55e-05	NA	0.00137414	5.83e-05	0.000133959	9.59e-05	8.95e-05	0.000126184	2.03e-05	6.79e-05	0.000655508	8.3e-05	6.6e-05	8.98e-05	4.7e-05	3.49e-05	0.000108925	0.00077339	3.62e-05	0.00010474	0.000597129	NA
235	KMT	1	>18	4	0	0	0	36.6	0		0	1	3	No	None	No	5.44e-05	9.49e-05	0.00176798	0.000504242	0.000133003	0.000206192	0.0001135	0.000222012	0.000250138	3.76e-05	0.000106061	9.91e-05	7.8e-05	8.32e-05	0.000142217	0.000113054	0.000105674	0.000160867	3.82e-05	0.000153756	0.000127805	0.000461105	NA
236	SP	1	2	1	0	0	0	36.9	0		0	1	1	No	None	No	5.45e-05	7.1e-05	0.00310977	0.000407971	9.36e-05	0.000154549	9.75e-05	0.000141274	0.000216918	2.43e-05	6.52e-05	4.11e-05	3.85e-05	0.000155028	4.68e-05	6.43e-05	8.46e-05	8.08e-05	1.95e-05	8.61e-05	8.05e-05	0.000233639	NA
237	KMT	0	11	2	0	0	0	36.2	0		0	1	3	No	None	No	5.45e-05	2.6e-05	0.000415257	0.00017675	3.17e-05	5.72e-05	8.61e-05	8.76e-05	0.000214302	1.95e-05	3.37e-05	8.7e-05	0.000231925	3.73e-05	6.54e-05	3.4e-05	4.35e-05	0.000123555	3.59e-05	6.25e-05	4.01e-05	0.000340197	NA
238	SP	1	49	4	0	0	0	36	0		0	1	3	No	None	No	5.48e-05	0.00057392	NA	0.000446352	0.00127648	0.000271173	0.000100256	0.000257731	0.00136065	0.000297022	0.000142777	0.000179317	0.00117429	0.000228701	0.000154648	0.00294616	7.06e-05	0.000201496	0.00211349	8.17e-05	0.000196894	0.000661798	NA
239	SP	1	11	2	0	0	0	36.6	0		0	1	3	No	None	No	5.48e-05	9.32e-05	0.00500665	0.000621601	4.82e-05	0.000151603	0.000169293	0.000104918	0.000117278	9.33e-05	9.8e-05	0.000177916	0.00102082	0.000151375	0.000693323	4.49e-05	9.5e-05	5.32e-05	0.000136654	4.42e-05	9.05e-05	0.00160597	NA
240	BT	0	11	2	0	0	0	36.4	0		0	1	1	No	None	No	5.52e-05	4.01e-05	0.000521778	0.000266705	3.45e-05	0.000118392	6.11e-05	7.64e-05	8.08e-05	2.72e-05	6.86e-05	6.66e-05	0.000116203	3.87e-05	7.08e-05	3.53e-05	2.3e-05	3.67e-05	1.95e-05	2.14e-05	0.000135489	0.000671717	NA
241	SP	0	5	1	0	0	0	36.7	0		0	1	3	No	None	No	5.53e-05	7.74e-05	0.000788191	0.000221948	6.68e-05	0.000138363	0.000673947	0.000114967	0.000272523	0.000146304	3.82e-05	3.17e-05	9.4e-05	3.65e-05	0.000262825	3.95e-05	0.000189747	4.92e-05	0.000116177	0.000252975	0.000110615	0.000301254	NA
242	SP	0	10	2	0	0	0	36.8	0		0	1	3	No	None	No	5.53e-05	9.98e-05	0.00236015	0.000322379	8.8e-05	0.000142419	0.000108252	0.000130958	0.000161032	2.36e-05	9.53e-05	5.03e-05	0.000111449	8.09e-05	9.96e-05	0.000120366	4.71e-05	0.000167954	2.55e-05	6.99e-05	0.000103905	0.0004491	NA
243	SP	0	13	3	0	0	0	36.3	0		0	1	3	No	None	No	5.54e-05	9.57e-05	0.00444397	0.000424815	8.63e-05	0.000161672	7.72e-05	0.000151677	0.000256717	0.00013028	0.000441215	0.000191929	0.000515865	7.52e-05	0.000339421	7.39e-05	2.24e-05	7.01e-05	4.3e-05	5.98e-05	8.83e-05	0.000370196	NA
244	KMT	0	67	4	0	0	0	36.3	0		0	1	3	No	Hyper Tension treatment	Yes	5.54e-05	8.38e-05	0.00106927	0.00039586	0.000190292	0.000185436	0.000125223	9.87e-05	0.000864584	0.000189537	0.000153321	0.000106322	0.000238646	8.63e-05	7.2e-05	0.000448828	0.000139553	6.55e-05	0.000467474	4.17e-05	0.000172505	0.000373929	NA
245	KMT	0	10	2	0	0	0	36.4	0		0	1	1	No	None	No	5.56e-05	0.000219575	0.00707921	0.000724363	0.00011023	6.82e-05	6.33e-05	4.61e-05	7.19e-05	6.52e-05	5.25e-05	0.000357174	0.000291433	5.13e-05	6.81e-05	2.79e-05	4.64e-05	4.37e-05	1.95e-05	2.8e-05	5.73e-05	0.000545898	NA
246	SP	0	10	2	0	0	0	36.9	0	neg	0	1	3	Yes	Paracetamol	Yes	5.6e-05	0.000638469	0.00423757	0.000370457	8.27e-05	0.000192722	0.000136198	0.000107986	0.000150757	2.13e-05	0.000115191	0.00264282	0.000206559	0.000109418	0.000240933	8.99e-05	5.11e-05	0.000182324	1.95e-05	5.4e-05	0.000243147	0.000669004	NA
247	SP	0	53	4	0	0	0	36.2	0		0	1	1	No	Polyphamacy	Yes	5.61e-05	0.000127679	0.00164116	0.000957326	0.00575912	0.000706886	0.000342412	0.000396115	0.000666342	0.00015218	0.00012552	0.00138271	0.000539003	0.000103746	0.000233503	0.0010538	0.000199324	0.000317576	0.000715086	0.000139521	0.000718029	0.000374087	NA
248	SP	1	5	1	0	0	0	37.1	0		0	1	3	No	None	No	5.61e-05	5.75e-05	0.00528577	0.000124611	4.23e-05	8.17e-05	8.06e-05	6.15e-05	9.56e-05	0.000113175	4e-05	0.000101062	0.00114702	0.000119999	3.58e-05	4.48e-05	1.95e-05	3.18e-05	1.95e-05	3.85e-05	5.42e-05	0.000196404	NA
249	KMT	1	4	1	0	0	0	36.3	0		0	1	2	No	None	No	5.63e-05	3.57e-05	0.00433588	0.000100586	3.33e-05	8.69e-05	6.03e-05	0.000159214	7.22e-05	0.000194224	5.88e-05	4.29e-05	0.000187951	3.3e-05	2.25e-05	3.28e-05	1.95e-05	2.78e-05	1.95e-05	1.95e-05	3.16e-05	7.76e-05	NA
250	SP	0	3	1	0	0	0	36.9	0	neg	0	0	0	Yes	None	No	5.65e-05	4.48e-05	0.000752859	0.000231278	6.24e-05	7.71e-05	3.48e-05	7.37e-05	7.45e-05	1.95e-05	3.85e-05	2.93e-05	0.000217639	3.23e-05	1.95e-05	3.74e-05	1.95e-05	4.48e-05	2.23e-05	5.8e-05	3.61e-05	8.6e-05	NA
251	SP	1	30	4	0	0	0	37	0		0	1	2	Yes	Paracetamol	Yes	5.65e-05	0.000428835	NA	0.0012228	0.000261472	0.000112312	0.000216134	0.000113865	0.000622353	6.07e-05	0.000154391	7.58e-05	0.000422991	3.79e-05	3.62e-05	0.000705221	0.00150672	4.39e-05	0.000556764	0.000987006	8.81e-05	0.000455316	NA
252	BT	1	11	2	0	0	0	36.8	0		0	1	3	No	None	No	5.65e-05	4.61e-05	0.02	0.000376651	4.3e-05	0.00011518	5.5e-05	2.16e-05	5.85e-05	4.98e-05	6.76e-05	8.02e-05	0.000296024	7.29e-05	6.8e-05	0.000213934	5.4e-05	3.62e-05	1.95e-05	0.000127953	6.37e-05	0.00129742	0.00223289
253	KMT	0	28	4	0	0	0	36.3	0		0	1	3	No	None	No	5.66e-05	4.48e-05	0.000783392	0.000201073	0.000189785	0.000155934	0.000845653	4.63e-05	0.000129879	7.91e-05	7.44e-05	5.26e-05	0.000104852	5.02e-05	0.000672268	0.000724653	1.95e-05	0.000122653	0.000294218	3.75e-05	0.000104292	0.000342355	NA
254	SP	0	3	1	0	0	0	36.5	0		0	1	3	No	None	No	5.68e-05	6.06e-05	0.000997427	0.000580729	9.98e-05	0.000195453	7.18e-05	0.000163399	0.000164115	1.95e-05	8.28e-05	0.000174906	9.19e-05	5.75e-05	0.000118318	7.05e-05	6.64e-05	0.000106265	1.95e-05	0.00010912	0.000115646	0.000155933	NA
255	SP	1	11	2	0	0	0	37.1	0		0	0	0	No	None	No	5.74e-05	2.96e-05	0.00134147	0.000144266	3.18e-05	7.57e-05	3.14e-05	3.85e-05	0.000458457	7.19e-05	3.24e-05	1.95e-05	0.00282424	3.07e-05	1.95e-05	2.52e-05	1.95e-05	4.5e-05	0.000667619	4.08e-05	4.98e-05	0.000121445	NA
256	SP	1	11	2	0	0	0	36.7	0		0	0	0	No	None	No	5.75e-05	6.62e-05	0.0180354	0.000703985	7.25e-05	0.000120139	0.000107305	0.000347926	0.0024891	6.4e-05	8.92e-05	9.39e-05	6.59e-05	0.000731757	0.000104319	5.17e-05	3.42e-05	5.7e-05	4.09e-05	0.000130015	7.21e-05	0.000394486	NA
257	BT	0	4	1	0	0	0	36	0		0	1	3	No	None	No	5.75e-05	6.02e-05	0.000816207	0.00015162	7.76e-05	0.000120324	6.51e-05	0.000122818	0.000132659	0.000401088	4.92e-05	0.000162185	0.00013369	6.08e-05	3.89e-05	5.23e-05	4.87e-05	8.39e-05	3.61e-05	7.01e-05	6.48e-05	7.85e-05	NA
258	SP	0	5	1	0	0	0	36.5	0		0	1	3	No	None	No	5.78e-05	8.67e-05	0.000400608	0.000284301	9.65e-05	0.000310571	0.000117693	0.000293907	0.000550184	3.91e-05	4.05e-05	7.69e-05	9.24e-05	8.67e-05	4.67e-05	4.12e-05	1.95e-05	3.63e-05	1.95e-05	3.62e-05	0.000308196	0.000443575	NA
259	BT	1	28	4	0	0	0	35.9	0		0	1	1	No	None	No	5.78e-05	8.41e-05	0.00186196	0.00150354	0.0029257	0.000600999	0.000223024	7.19e-05	0.00113995	0.000949126	7.49e-05	0.000143982	0.000412613	0.000221417	0.000141766	0.00557877	1.95e-05	4.16e-05	0.000607114	7.34e-05	0.000936557	0.00058337	0.000771832
260	SP	0	32	4	0	0	0	36.6	0		0	1	3	No	Paracetamol	Yes	5.85e-05	6.19e-05	NA	0.0022161	7.59e-05	9.16e-05	0.00045357	0.000257021	0.000275817	0.000155031	5.82e-05	4.42e-05	0.0012804	0.000297084	0.00115571	0.000150853	0.000322648	0.000751877	0.000191068	0.000366545	4.83e-05	0.000728667	NA
261	BT	0	35	4	0	0	0	36.5	0		0	1	3	No	None	No	5.85e-05	6.02e-05	0.000618588	0.000210982	0.000978498	0.000118379	0.000105515	9.75e-05	0.000242169	0.000338331	7.84e-05	0.000711324	0.00017264	0.000161263	5.28e-05	0.000518979	2.31e-05	8.66e-05	0.000181526	6.46e-05	7.11e-05	0.000198632	NA
262	KMT	0	45	4	0	0	0	36.7	0		0	1	1	No	None	No	5.87e-05	0.00113752	0.00229558	0.00047021	0.00150314	0.000343913	0.000240084	7.29e-05	0.000214081	0.000243892	0.00039308	0.000248757	0.000176646	0.00144696	0.000235193	0.00219479	3.95e-05	9.57e-05	0.00171493	1.95e-05	0.000454036	0.000784393	NA
263	SP	0	11	2	0	0	0	36.9	0		0	1	3	No	None	No	5.9e-05	0.000100918	0.00129901	0.00152872	5.92e-05	0.000189019	9.97e-05	0.000128331	0.000321748	0.000137296	8.1e-05	0.00031825	0.000374062	0.00012808	2.7e-05	7.28e-05	2.85e-05	0.000779575	3.66e-05	4.65e-05	0.000197057	0.000138362	NA
264	SP	0	4	1	0	0	0	36.7	0		0	0	0	No	None	No	5.91e-05	0.000137256	NA	0.000487931	0.000113521	0.000235684	0.000152648	0.000187195	0.000219935	3.05e-05	5.56e-05	0.000125334	0.000465543	5.56e-05	4.28e-05	4.77e-05	5.22e-05	0.00054127	0.000138258	6.27e-05	0.000267913	0.000248079	NA
265	SP	0	18	3	0	0	0	36.5	0		0	1	1	No	Cough syrup	Yes	5.92e-05	0.000156605	0.00143949	0.00114467	0.000580181	0.000218279	0.000150326	0.00057243	0.000262434	0.000163646	0.000112781	0.000131363	0.0012252	0.000108666	0.000150124	0.000470602	3.1e-05	0.000964639	0.000348598	4.47e-05	0.000168836	0.000617819	NA
266	SP	0	13	3	0	0	0	36.3	0		0	1	3	No	None	No	5.93e-05	0.000401281	0.000974213	0.000643056	0.000120287	0.000179441	9.67e-05	0.000138328	0.000216691	9.73e-05	9.72e-05	0.000193571	0.00013084	9.31e-05	0.000132916	0.00013656	0.000124799	0.000189647	5.22e-05	0.000187662	9.89e-05	9.82e-05	NA
267	KMT	1	15	3	0	0	0	36.3	0		0	1	1	No	None	No	5.93e-05	0.000731537	0.000554513	0.000152486	7.09e-05	0.000133671	7.23e-05	0.000202433	0.000310838	9.13e-05	5.8e-05	2.43e-05	0.00154134	3.09e-05	0.00012423	2.54e-05	6.93e-05	3.11e-05	3.43e-05	3.85e-05	4.12e-05	0.000542839	NA
268	BT	1	3	1	0	0	0	36.5	0		0	1	3	No	None	No	5.93e-05	4.69e-05	0.00149722	0.000302457	6.29e-05	0.000133094	3.68e-05	4.95e-05	7.16e-05	0.000219812	4.52e-05	0.000283685	6.65e-05	8.35e-05	3.69e-05	0.000153652	2.45e-05	3.08e-05	1.95e-05	0.000107287	4.29e-05	0.000796438	0.000838446
269	KMT	0	45	4	0	0	0	36.7	0		0	1	1	No	None	No	5.94e-05	0.000270663	0.00349269	0.00474448	0.0016217	0.000301576	0.00347474	0.000247364	0.000213563	0.000357074	0.00018776	0.000367297	0.000232436	0.000359706	0.000355373	0.00559072	0.000219513	0.000127004	0.000516229	0.000151518	0.000299462	0.000528316	NA
270	SP	1	33	4	0	0	0	36.6	0		0	1	2	No	None	No	5.96e-05	0.000135428	0.000706899	0.000125977	0.000226856	5.99e-05	0.000226129	0.000232609	0.000263593	0.000135266	5.29e-05	4.7e-05	0.000479862	3.97e-05	0.000504956	0.000975787	1.95e-05	6.63e-05	0.000108619	0.000228256	7.61e-05	0.000162011	NA
271	SP	1	2	1	0	0	0	37.2	0		0	1	3	No	None	No	5.97e-05	5.86e-05	0.00100777	0.000926795	2.53e-05	6.07e-05	0.00286986	5.11e-05	0.00011805	0.000256045	4.32e-05	3.22e-05	0.00155048	3.27e-05	2.57e-05	4.59e-05	1.95e-05	6.93e-05	6.08e-05	2.6e-05	4e-05	0.00592168	NA
272	SP	1	7	2	0	0	0	36.6	0		0	1	3	No	None	No	5.98e-05	0.000159566	0.00160593	0.000758423	9.57e-05	0.000183212	0.000107725	0.000204686	0.00021983	0.000179655	7.11e-05	8.69e-05	0.000360778	4.7e-05	4.09e-05	3.96e-05	1.95e-05	5.12e-05	0.000238742	1.95e-05	0.000100192	0.000520353	NA
273	SP	0	1	1	0	0	0	36.1	0		0	1	3	No	None	No	5.99e-05	5.98e-05	NA	0.000183106	6.35e-05	0.000109445	8.65e-05	0.000138754	0.000173959	1.95e-05	2.94e-05	1.98e-05	3.82e-05	2.09e-05	1.95e-05	1.95e-05	1.95e-05	1.95e-05	1.95e-05	1.95e-05	5.91e-05	0.000990178	NA
274	SP	1	40	4	0	0	0	36.3	0		0	1	3	No	None	No	6e-05	0.000220613	NA	0.000291436	0.000110106	0.000107163	7.35e-05	9.33e-05	0.000158029	1.95e-05	8.02e-05	6.34e-05	0.00147198	6.42e-05	4.75e-05	6.41e-05	4.85e-05	7.18e-05	2.17e-05	0.000126446	6.97e-05	0.000193859	NA
275	BT	1	59	4	0	0	0	35.6	0		0	1	3	No	None	No	6.04e-05	3.74e-05	0.000683875	0.00112996	9.26e-05	0.000259058	0.000139002	5.16e-05	0.000238951	0.000215741	0.000154034	0.000280012	0.000194464	0.000141208	0.000272866	0.000197238	1.95e-05	2.96e-05	8.35e-05	6.54e-05	0.000106658	0.00137605	0.00500026
276	SP	1	10	2	0	0	0	36.4	0		0	1	3	No	None	No	6.07e-05	0.000104033	0.00695303	0.00101226	5.61e-05	0.000776447	0.000155625	8.05e-05	0.000181111	4.48e-05	9.87e-05	0.000244286	0.000667445	7.71e-05	0.000343116	4.54e-05	0.000684504	6.86e-05	1.95e-05	0.00046397	0.00091663	0.000867553	NA
277	SP	1	35	4	0	0	0	35.9	0		0	1	3	No	Thyroid treatment	Yes	6.07e-05	7.03e-05	0.000723925	0.000502538	0.000204448	0.00026504	5.69e-05	0.000717611	0.000347154	0.000132447	0.000112237	0.000397135	4.89e-05	4.4e-05	0.000469748	0.00166687	7.16e-05	6.47e-05	0.000526894	7.9e-05	7.78e-05	0.000446962	NA
278	BT	1	18	3	0	0	0	35.9	0		0	1	2	No	None	No	6.08e-05	6.27e-05	0.000469743	0.000215696	5.9e-05	0.00011225	6.56e-05	0.000178935	0.000130052	9.72e-05	4.56e-05	0.000159556	5.08e-05	8.68e-05	9.59e-05	3.6e-05	1.95e-05	3.79e-05	1.95e-05	1.95e-05	7.68e-05	0.000341428	NA
279	SP	1	12	2	0	0	0	36.6	0		0	1	3	No	None	No	6.09e-05	7.6e-05	0.000941095	0.000348544	0.000102873	0.000158346	8.25e-05	0.000148912	0.000175602	0.000414613	6.59e-05	0.00114555	0.000348376	0.000197969	5.78e-05	9.73e-05	3.99e-05	9.52e-05	1.95e-05	0.000170251	5.65e-05	0.000151241	NA
280	SP	0	52	4	0	0	0	36.3	0		0	1	3	No	None	No	6.1e-05	3.51e-05	0.02	0.00108946	0.000890213	0.000208063	0.000165437	0.000136743	0.000272351	8.8e-05	7.42e-05	6.14e-05	0.000218916	3.6e-05	0.000209041	0.00248719	4.98e-05	0.000369937	0.000254201	1.95e-05	0.000167748	0.000582955	NA
281	BT	0	45	4	0	0	0	36.1	0		0	1	1	No	paracetamol	Yes	6.14e-05	5.98e-05	0.000560524	0.00029395	0.00303468	0.000103441	0.000193939	4.07e-05	0.00118014	9.84e-05	4.65e-05	9.19e-05	0.000160953	0.000506895	6.38e-05	0.00172308	6.44e-05	0.000187266	0.000688811	6.93e-05	8.91e-05	0.000212089	NA
282	SP	0	9	2	0	0	0	36.5	0		0	1	3	No	None	No	6.16e-05	0.000159335	0.0076825	0.00163001	0.000406387	0.000333702	0.000563907	0.0179918	0.000427418	0.000422845	6.81e-05	0.000245	0.000574981	0.000529946	0.0006848	0.000511607	6.35e-05	6.08e-05	0.00035785	5.32e-05	0.000191938	0.000700537	NA
283	SP	1	4	1	0	0	0	36.8	0		0	1	1	No	None	No	6.19e-05	7.86e-05	0.000934831	0.000270409	0.000101765	0.000241405	6.51e-05	0.000150346	0.000211044	0.000295469	8.23e-05	3.55e-05	9.69e-05	6.61e-05	8.1e-05	7.45e-05	0.000107102	0.000115749	3.1e-05	0.000134769	0.000185889	0.000996568	NA
284	BT	0	6	1	0	0	0	36.3	0		0	1	3	No	None	No	6.2e-05	7.27e-05	0.00174215	0.000355655	8.24e-05	0.00215666	7.18e-05	4.43e-05	6.63e-05	0.000242474	6.22e-05	0.000274523	0.000900678	8.26e-05	8.32e-05	0.000191418	8.58e-05	8.2e-05	1.95e-05	0.00019623	0.00291237	0.00042467	0.000471327
285	BT	0	12	2	0	0	0	36.5	0		0	1	2	No	None	No	6.22e-05	0.000134167	0.0018064	0.000384264	3.84e-05	0.00014633	5.85e-05	6.39e-05	0.000103111	0.000246283	6.38e-05	2.97e-05	0.000158108	0.000775339	0.000119715	3.97e-05	1.95e-05	0.000169132	0.000348773	2.88e-05	0.000134061	0.000303296	NA
286	SP	1	9	2	0	0	0	36.9	0		0	1	3	No	None	No	6.24e-05	0.000141705	0.00331884	0.000429942	6.91e-05	0.000369533	0.00319103	3.27e-05	0.000449792	6.22e-05	5.51e-05	0.000168935	0.00371118	4.69e-05	7.89e-05	0.000187676	8.56e-05	2.71e-05	0.000387601	3.72e-05	0.000422167	0.00152236	NA
287	BT	0	7	2	0	0	0	36.1	0		0	1	3	No	None	No	6.26e-05	5.91e-05	0.000762821	0.000302343	7.53e-05	0.00024336	8.76e-05	0.000106135	0.000239408	1.95e-05	6.94e-05	6.06e-05	7.84e-05	4.07e-05	6.07e-05	5.24e-05	0.000146702	0.000167087	0.00024096	0.000117738	0.000208135	0.000130624	NA
288	BT	1	7	2	0	0	0	36.9	0		0	1	1	No	None	No	6.28e-05	6.89e-05	0.00143203	0.000525685	6.78e-05	0.000161043	0.000140337	0.000107473	0.000159631	1.95e-05	8.53e-05	0.00026386	0.000174923	0.000111165	0.000112135	9.83e-05	2.48e-05	6.72e-05	0.000108267	3.17e-05	0.000191779	0.00117197	NA
289	KMT	0	35	4	0	0	0	36.6	0		0	1	3	No	None	No	6.29e-05	0.000149368	0.00142419	0.00179132	0.000643974	8.97e-05	0.000148178	0.000516797	0.000364766	0.000851012	4.67e-05	0.000606271	0.000125854	0.00071129	0.000146148	0.000769151	0.000163144	0.000410104	0.000348296	7.25e-05	9.96e-05	0.000258695	NA
290	SP	1	3	1	0	0	0	36.6	0		0	1	2	No	None	No	6.33e-05	0.000110207	0.000722394	0.000413475	0.000118931	0.000175965	8.46e-05	0.000259264	0.000515839	8.28e-05	3.89e-05	8.22e-05	0.000325944	2.48e-05	8.42e-05	3.44e-05	1.95e-05	0.000185618	1.95e-05	4.64e-05	7.92e-05	0.000145208	NA
291	BT	0	31	4	0	0	0	36.5	0		0	1	3	No	None	No	6.34e-05	7.93e-05	0.00292294	0.000682373	4.52e-05	0.000172855	0.000172441	0.0040195	0.000287171	0.000207974	8.68e-05	0.000195212	0.0010732	7.06e-05	5.72e-05	3.64e-05	2.29e-05	7.07e-05	0.000584218	7.69e-05	0.000132398	0.00200167	0.000893126
292	SP	1	2	1	0	0	0	36.2	0		0	1	3	No	None	No	6.35e-05	7.39e-05	0.000917216	0.00503089	0.000124053	0.000179833	5.92e-05	0.00115715	0.000338038	1.95e-05	3.28e-05	4.25e-05	0.000306119	2.24e-05	2e-05	2.41e-05	1.95e-05	3.92e-05	1.95e-05	4.54e-05	7.56e-05	8.02e-05	NA
293	SP	1	2	1	0	0	0	36.6	0		0	1	1	No	None	No	6.36e-05	7.71e-05	0.00134454	0.000244853	7.71e-05	0.000109174	6.58e-05	0.000120295	0.000134688	0.000292041	7.72e-05	0.000186676	0.00026618	0.000141255	4.81e-05	7.63e-05	4.37e-05	0.000107153	3.9e-05	5.07e-05	6.68e-05	0.000172546	NA
294	SP	1	14	3	0	0	0	36.6	0		0	1	3	Yes	None	No	6.36e-05	0.000100505	0.00100957	0.000550456	0.000119173	0.000157093	0.000127813	0.000169999	0.000273542	3.25e-05	4.97e-05	0.000204391	4.38e-05	8.88e-05	2.66e-05	6.67e-05	1.95e-05	5.49e-05	1.95e-05	3.72e-05	8.03e-05	0.000181938	NA
295	SP	1	7	2	0	0	0	36.4	0		0	0	2	No	None	No	6.37e-05	5.58e-05	0.00124737	0.000205592	0.000119705	0.000156017	0.000498116	0.000161753	0.000588286	0.000127373	3.85e-05	3.51e-05	0.00389408	3.89e-05	2.8e-05	1.95e-05	1.95e-05	2.71e-05	1.95e-05	2.2e-05	8.05e-05	0.000208783	NA
296	KMT	0	34	4	0	0	0	36.5	0		0	1	3	No	None	No	6.37e-05	0.000115944	NA	0.000305415	0.00288096	0.000357518	0.000222587	0.00268753	0.000403191	0.000203608	7.73e-05	0.000359385	0.00054356	0.000100112	0.000224116	0.000970131	0.000789295	6.04e-05	0.000133703	0.000518563	0.000472846	0.000661495	NA
297	KMT	0	41	4	0	0	0	35.7	0		0	1	3	No	None	No	6.38e-05	0.000262446	0.0023934	0.00359887	0.00213787	0.000397202	0.000222214	0.00133138	0.000498986	0.000167589	0.000250291	0.000179175	0.000482573	0.000209982	0.00331564	0.00101791	0.000199018	0.000189691	0.000328631	0.000193449	0.000295348	0.00043601	NA
298	BT	1	45	4	0	0	0	35.9	0		0	1	3	No	None	No	6.39e-05	5.4e-05	0.00158214	0.000436515	0.00039709	0.000656563	0.000149586	0.00365782	0.000712317	2.54e-05	9.76e-05	0.000559059	0.00153726	5.01e-05	0.00012558	0.00187948	4.61e-05	7.18e-05	0.00116963	5.12e-05	0.000416283	0.000694113	NA
299	KMT	1	49	4	0	0	0	36.2	0		0	1	3	No	Ashma	Yes	6.4e-05	9.95e-05	0.00226411	0.00192676	9.02e-05	0.000158576	0.000950751	0.00304339	0.000288962	0.000119479	0.000295355	0.000354413	0.000324594	0.000106916	0.000254245	0.00028182	0.000384788	7.9e-05	0.000181074	0.00028841	0.000128443	0.000360934	NA
300	BT	0	18	3	0	0	0	37	0		0	1	3	No	None	No	6.41e-05	0.000182695	0.00127925	0.000561097	7.27e-05	0.000137547	0.000615052	5.51e-05	8.1e-05	0.000154845	7.59e-05	0.000187999	9.6e-05	7.54e-05	8.03e-05	0.000143753	4.15e-05	4.36e-05	2.35e-05	0.000106479	5.92e-05	0.00154113	0.00221901
301	BT	0	50	4	0	0	0	36.2	0		0	1	3	No	None	No	6.43e-05	0.000120696	NA	0.000403278	9.59e-05	0.00015232	0.000103056	0.000302388	0.000303308	1.95e-05	3.04e-05	0.000490387	0.000407486	4.69e-05	2.11e-05	3.08e-05	6.89e-05	3.57e-05	4.08e-05	5.3e-05	7.45e-05	0.000271386	NA
302	SP	1	4	1	0	0	0	36.8	0	neg	0	1	2	Yes	Paracetamol	Yes	6.44e-05	0.000486197	0.000783657	0.000263636	0.000102696	0.000175875	9.1e-05	0.00016272	0.00018516	1.95e-05	5.32e-05	3.83e-05	3.74e-05	8.18e-05	4.6e-05	4.44e-05	3.66e-05	6.32e-05	2.84e-05	4.71e-05	8.66e-05	9.12e-05	NA
303	SP	0	7	2	0	0	0	36.7	0		0	0	0	No	None	No	6.44e-05	0.000469791	0.000502323	0.00404965	4.52e-05	7.34e-05	5.44e-05	0.000213676	0.000221631	2.03e-05	3.55e-05	0.000131578	0.000393552	0.000207171	0.000374986	2.83e-05	1.95e-05	0.000175951	1.95e-05	1.95e-05	3.58e-05	0.00039288	NA
304	BT	1	5	1	0	0	0	36.2	0		0	1	3	No	None	No	6.44e-05	7.89e-05	0.000460864	0.000533107	0.000118585	0.000143701	6.23e-05	0.000277356	0.000154335	0.000200049	7.73e-05	0.000229479	0.000120686	8.5e-05	4.47e-05	0.000240405	2.51e-05	6.72e-05	0.000131879	9.66e-05	8.83e-05	0.000807215	0.000337601
305	BT	0	38	4	0	0	0	36.4	0		0	1	3	No	None	No	6.44e-05	9.6e-05	0.0034338	0.000359116	0.000184654	0.000175191	0.000492421	0.000504707	0.000224676	0.00033333	0.000182867	0.000298301	0.00157291	0.000124455	0.000485617	0.000368212	3.35e-05	6.09e-05	0.000141023	8.87e-05	0.000180748	0.00100753	0.00048934
306	SP	1	8	2	0	0	0	36.9	0		0	1	2	No	None	No	6.46e-05	0.000268206	0.000845597	0.00351171	4.04e-05	9.38e-05	0.00053894	8.81e-05	8.67e-05	7.53e-05	7.32e-05	0.000206612	0.000345797	0.000177211	0.000105341	3.3e-05	3.21e-05	4.67e-05	0.00015001	4.88e-05	5.44e-05	0.000666012	NA
307	BT	0	>18	4	0	0	0	36.7	0		0	1	3	No	None	No	6.47e-05	4.2e-05	0.00605747	0.000674086	5.91e-05	0.000202549	9.1e-05	5.77e-05	6.23e-05	0.000113723	6.58e-05	0.00014065	0.000132147	0.000196086	6.15e-05	0.0003464	1.95e-05	5.46e-05	2.11e-05	7.75e-05	0.000150752	0.000915291	0.0011346
308	BT	1	4	1	0	0	0	36.5	0		0	1	3	No	None	No	6.48e-05	2.46e-05	0.000962522	0.000698514	1.95e-05	0.000100622	0.000219685	5.47e-05	6.08e-05	0.000119381	2.82e-05	3.58e-05	0.000263922	1.95e-05	1.95e-05	1.95e-05	5.49e-05	3.26e-05	1.95e-05	5.45e-05	9.24e-05	6.95e-05	NA
309	SP	0	1	1	0	0	0	37.2	0	neg	0	1	3	No	None	No	6.49e-05	0.000107329	0.00210765	0.000733467	0.000109966	0.000168085	8.86e-05	0.000112493	0.000154934	2.14e-05	0.000113467	3.81e-05	0.000105004	8.59e-05	0.000108185	0.000135347	6.77e-05	0.000216913	5.29e-05	0.000254207	8.13e-05	0.000159028	NA
310	SP	1	2	1	0	0	0	36.6	0		0	1	3	No	None	No	6.5e-05	8.78e-05	0.000440217	0.000433224	0.000112535	0.000196731	6.09e-05	0.000220801	0.000253814	1.95e-05	4.65e-05	2.99e-05	0.00106347	3.57e-05	2.52e-05	4.25e-05	1.95e-05	5.02e-05	1.95e-05	1.95e-05	8.65e-05	0.000134918	NA
311	BT	0	26	4	0	0	0	35.6	0		0	1	3	No	None	No	6.5e-05	0.000129779	0.000690039	0.000686881	0.000355555	0.00039812	0.000865464	0.0003444	0.000523942	0.000377906	0.000138411	0.000414899	0.00039014	0.000184803	0.000123923	0.000793349	6.65e-05	5.06e-05	0.000110948	0.000172351	0.000331761	0.000796866	0.000277966
312	KMT	1	7	2	0	0	0	36.3	0		0	1	3	No	None	No	6.53e-05	0.000102867	0.00129961	0.000536512	0.000107348	0.000170141	0.000296422	0.000165871	0.000224699	1.95e-05	5e-05	6.18e-05	0.00161999	3.67e-05	0.000255245	2.86e-05	4.49e-05	0.000181276	5.74e-05	6.91e-05	8.39e-05	0.000718251	NA
313	SP	1	2	1	0	0	0	36.3	0		0	1	1	No	None	No	6.55e-05	0.000374352	0.00059778	0.000246585	7.82e-05	0.000130014	4.63e-05	0.000176519	0.000193431	1.95e-05	6.61e-05	0.000174961	0.000376742	4.9e-05	3.68e-05	6.61e-05	2.39e-05	7.99e-05	5.97e-05	4.87e-05	6.36e-05	0.000111952	NA
314	SP	0	39	4	0	0	0	36.2	0		0	1	3	No	None	No	6.56e-05	0.000370657	0.00271854	0.00572006	0.000538831	0.00107776	0.00172698	0.0098648	0.000579583	0.00115352	0.000120526	0.000463212	0.000406467	0.0013331	0.000643354	0.0154807	6.9e-05	0.00363917	0.00259389	3.28e-05	0.000759921	0.000995668	NA
315	BT	1	37	4	0	0	0	36.6	0		0	1	3	No	None	No	6.58e-05	8.78e-05	0.00140467	0.00159758	0.00120862	0.000296047	0.000171726	0.000538817	0.000284072	7.9e-05	0.000117394	0.000192703	0.00068297	0.000509543	0.000379948	0.000540331	1.95e-05	0.000268829	0.000270974	2.95e-05	0.000228179	0.000790914	NA
316	KMT	1	5	1	0	0	0	36.7	0		0	1	3	No	None	No	6.6e-05	2.64e-05	0.00115098	0.000899779	3.32e-05	6.59e-05	0.00470452	5.77e-05	0.000124103	4.02e-05	3.18e-05	0.00233624	0.000295755	3.24e-05	3.19e-05	6.6e-05	1.95e-05	3.47e-05	1.95e-05	1.95e-05	2.21e-05	7.4e-05	NA
317	BT	1	11	2	0	0	0	36.6	0		0	1	3	No	None	No	6.6e-05	6.29e-05	0.000412261	0.00053238	0.000147987	0.000199579	4.49e-05	0.000202221	0.000351657	1.95e-05	5.2e-05	0.000223944	8.02e-05	2.95e-05	2.93e-05	3.37e-05	2.07e-05	3.09e-05	1.95e-05	5.37e-05	9.15e-05	0.000251786	NA
318	SP	0	5	1	0	0	0	36.9	0		0	1	1	No	None	No	6.61e-05	7.21e-05	0.00077492	0.000285168	9.82e-05	0.000725649	8.66e-05	0.000135824	0.000144476	0.000164502	5.85e-05	0.000107447	8.02e-05	0.000434894	4.98e-05	7.04e-05	2.58e-05	0.000128447	0.000120128	3.48e-05	0.000792616	0.000330671	NA
319	SP	1	43	4	0	0	0	36.6	0		0	1	3	No	None	No	6.61e-05	5.18e-05	0.000746999	0.00081714	3.84e-05	0.000168338	0.000185951	0.00037672	0.000522673	0.000626898	0.000164026	0.000776318	0.00371695	9.28e-05	0.000229753	0.00027355	4.14e-05	0.000167532	0.00032143	3.54e-05	9.91e-05	0.000436923	NA
320	SP	0	3	1	0	0	0	36.6	0		0	1	3	No	None	No	6.63e-05	6.1e-05	NA	0.000466151	6.11e-05	0.00010853	4.16e-05	7.31e-05	0.000108128	0.000376931	3.13e-05	3.31e-05	0.000205823	0.000116331	2.1e-05	3.15e-05	1.95e-05	7.13e-05	1.95e-05	2.87e-05	6.12e-05	0.000501055	NA
321	SP	1	52	4	0	0	0	36	0		0	1	3	No	None	No	6.63e-05	0.00010228	0.00222141	0.0020747	0.00438483	0.000213463	0.000139754	0.0079546	0.000529944	3.8e-05	0.000116554	0.000181609	0.000232349	0.000111469	0.00026949	0.000663715	2.88e-05	0.00024162	0.0010766	4.06e-05	0.000153356	0.000391785	NA
322	BT	1	12	2	0	0	0	36.5	0		0	1	2	No	None	No	6.63e-05	8.25e-05	0.000432421	0.000322174	9.63e-05	0.000195796	4.81e-05	4.5e-05	0.000111178	0.000261528	6.19e-05	0.000225988	0.000140466	9.62e-05	5.46e-05	0.000259735	3.55e-05	5.98e-05	2.73e-05	0.000127239	6.66e-05	0.000900058	0.000378595
323	BT	0	23	4	0	0	0	36.3	0		0	1	3	No	None	No	6.64e-05	0.000172156	0.00358841	0.000554431	5.44e-05	0.000160808	7.41e-05	3.47e-05	0.000100607	0.000187275	8.06e-05	0.000207106	0.000271334	8.07e-05	6.99e-05	0.000202732	3.55e-05	5.16e-05	2.06e-05	0.000104184	5.39e-05	0.00115828	0.00192147
324	SP	1	15	3	0	0	0	36.6	0		0	1	3	No	None	No	6.67e-05	0.00129567	0.00305458	0.000247367	0.000139509	0.00021057	6.24e-05	0.000195882	0.000374903	3.06e-05	8.5e-05	4.92e-05	0.00130381	7.31e-05	8.67e-05	0.000125789	2.78e-05	9.46e-05	0.000169144	2.22e-05	0.000125484	0.000201773	NA
325	BT	1	18	3	0	0	0	35.9	0		0	1	1	No	None	No	6.67e-05	6.85e-05	0.00177783	0.00114052	0.00011609	0.000216887	6.98e-05	5.73e-05	0.000145578	0.000288085	0.000136389	0.000325343	0.000253199	0.000119676	6.43e-05	0.00019912	2.48e-05	7.97e-05	2.21e-05	9.54e-05	0.000269632	0.00153934	0.000996646
326	SP	1	18	3	0	0	0	36.8	0		0	1	2	No	None	No	6.74e-05	3.22e-05	0.0015327	0.000154603	2.32e-05	7.44e-05	7.25e-05	8.85e-05	0.000132756	0.00013954	2.71e-05	3.09e-05	0.000117747	7.51e-05	7.3e-05	2.27e-05	0.000160639	1.95e-05	8.51e-05	9.16e-05	0.000109637	0.000284025	NA
327	KMT	1	12	2	0	0	0	36.7	0		0	0	3	No	None	No	6.75e-05	0.000385648	0.000672724	0.000238876	7.31e-05	0.000116255	7.23e-05	8.98e-05	0.000217958	1.95e-05	7.75e-05	0.000423064	0.00020947	4.58e-05	0.000231924	8.16e-05	1.95e-05	9.12e-05	2.68e-05	1.95e-05	5.84e-05	0.000187339	NA
328	SP	1	44	4	0	0	0	36.3	0		0	1	3	No	None	No	6.76e-05	7.47e-05	0.000647999	0.000216583	0.000118432	0.00028031	5.37e-05	0.000229874	0.000284288	2.6e-05	5.4e-05	2.82e-05	0.000125789	4.16e-05	4.63e-05	3.35e-05	1.97e-05	4e-05	3.52e-05	3.35e-05	0.000256516	0.000193015	NA
329	BT	1	4	1	0	0	0	NA	NA		0	1	3	No	None	No	6.82e-05	5.97e-05	0.000253802	0.000478243	6.42e-05	0.000199351	6.11e-05	8.73e-05	7.72e-05	0.000146407	5.77e-05	0.000154506	0.00010034	0.000111647	3.82e-05	0.000267337	2.36e-05	0.00010035	2.95e-05	0.000134625	2.56e-05	0.000386729	0.000162464
330	SP	0	10	2	0	0	0	36.5	0		0	1	1	No	None	No	6.84e-05	0.000170662	0.00460078	0.000520987	0.000161477	0.000166206	0.000232353	0.000158504	0.000194345	6.92e-05	8.98e-05	0.000162291	9.73e-05	7.34e-05	0.000186559	5.42e-05	8.44e-05	0.000109068	3.85e-05	0.000134638	9.02e-05	0.000748116	NA
331	SP	0	3	1	0	0	0	37	0		0	1	1	No	None	No	6.84e-05	4.09e-05	0.000983074	0.000536893	6.86e-05	0.000147621	0.000219457	0.000119608	0.000151347	1.95e-05	6.75e-05	3.75e-05	0.00015921	2.67e-05	9.74e-05	1.95e-05	1.95e-05	1.95e-05	0.00027309	1.95e-05	3.19e-05	0.000563919	NA
332	SP	0	10	2	0	0	0	36.2	0		0	1	3	No	None	No	6.85e-05	0.000106055	0.0023117	0.000526731	0.000166335	0.000109953	0.000287964	0.000145932	0.000514017	0.000199746	0.000136573	3.65e-05	0.000145795	0.000136799	4.83e-05	0.0019866	1.95e-05	0.00055408	0.00137981	2.62e-05	0.000208561	0.000308788	NA
333	BT	0	6	1	0	0	0	36.2	0		0	1	3	No	None	No	6.85e-05	6.19e-05	0.00129903	0.000290271	0.000110034	0.000146493	9.19e-05	4.44e-05	0.000962667	0.00016278	5.44e-05	0.000178606	0.00202482	7.77e-05	4.7e-05	0.00019965	2.91e-05	7.24e-05	1.95e-05	0.000107638	5.87e-05	0.000561138	0.00044898
334	SP	0	15	3	0	0	0	36.4	0		0	1	3	No	None	No	6.88e-05	6.14e-05	0.0036842	0.000766763	3.27e-05	0.000134451	5.93e-05	4.49e-05	7.81e-05	6.75e-05	6.31e-05	0.000537702	0.000209249	6.67e-05	0.000140808	3.99e-05	1.95e-05	0.000105092	1.95e-05	1.95e-05	0.000144537	0.00111543	NA
335	BT	0	1	1	0	0	0	36.5	0		0	1	1	No	None	No	6.91e-05	8.41e-05	0.0018104	0.000579732	0.000144873	0.000229113	6.16e-05	6.69e-05	0.00010963	0.000384744	8.18e-05	0.000414899	4.67e-05	0.000109931	5.81e-05	0.000237228	3.28e-05	5.61e-05	2.71e-05	0.000139011	9.89e-05	0.00111998	0.000486249
336	SP	0	1	1	0	0	0	36.6	0		0	1	3	Yes	None	No	6.93e-05	0.000119026	0.000570878	0.000314328	0.0002125	0.000222954	6.85e-05	0.000233392	0.000244019	1.95e-05	5.73e-05	5.66e-05	0.00233035	5.6e-05	2.64e-05	5.46e-05	0.000122156	6.02e-05	1.95e-05	0.000105194	0.000171978	0.000477811	NA
337	SP	0	27	4	0	0	0	36.3	0		0	1	1	No	None	No	6.93e-05	9e-05	0.000987393	0.00196918	0.000106093	0.000166329	5.58e-05	0.00018677	0.000223042	0.000794524	7.93e-05	0.000153336	0.00227625	0.000156	4.32e-05	5.44e-05	1.95e-05	4.86e-05	1.95e-05	1.95e-05	7.09e-05	0.000276169	NA
338	BT	1	8	2	0	0	0	36.7	0		0	1	3	No	None	No	6.97e-05	7.26e-05	0.000205233	0.000903857	7.58e-05	0.000229237	8.17e-05	3.38e-05	5.25e-05	0.000229244	4.92e-05	0.000300932	6.79e-05	8.47e-05	6.35e-05	0.000199871	5.45e-05	5.75e-05	2.01e-05	0.000169456	2.85e-05	0.000507836	0.000393632
339	KMT	1	8	2	0	0	0	36.7	0		0	1	2	No	None	No	6.98e-05	7.23e-05	0.0118159	0.00356017	6.79e-05	0.000123538	9.39e-05	0.000119886	0.000124802	1.95e-05	0.000150191	4.07e-05	0.000743435	0.000131123	4.5e-05	6.04e-05	1.95e-05	8.08e-05	1.95e-05	1.95e-05	7.98e-05	0.000219147	NA
340	SP	0	4	1	0	0	0	36.7	0		0	1	3	No	None	No	6.99e-05	8.7e-05	0.00121187	0.000171198	0.000145022	0.000227852	6.32e-05	0.000298757	0.00041222	1.95e-05	4.1e-05	0.000179649	0.000203516	5.79e-05	2.76e-05	4.52e-05	1.95e-05	6.39e-05	4.8e-05	2.16e-05	9.45e-05	0.000188592	NA
341	SP	1	8	2	0	0	0	36.2	0		0	1	3	No	None	No	6.99e-05	6.64e-05	0.00124247	0.00214502	5.64e-05	0.00022618	0.000133146	0.000107563	0.000190013	1.95e-05	0.000394432	7.57e-05	0.00190286	0.00011591	0.000150906	8.61e-05	1.95e-05	8.27e-05	0.00213003	6.32e-05	0.000299104	0.00988128	NA
342	BT	1	>18	4	0	0	0	36	0		0	1	3	No	None	No	6.99e-05	0.000239619	0.00037555	0.000672541	0.000122203	0.000250357	5.7e-05	7.31e-05	0.000109904	0.000338066	8.6e-05	0.000291485	0.000187654	0.000150375	6.56e-05	3.99e-05	4.26e-05	0.000101364	3.64e-05	0.000143219	9.25e-05	0.000727721	0.000335619
343	BT	0	>18	4	0	0	0	36.7	0		0	1	3	No	None	No	6.99e-05	8.79e-05	0.000299675	0.00124162	8.7e-05	0.000239995	3.31e-05	5.23e-05	0.000143783	0.000143875	4.91e-05	0.000202657	9.22e-05	8.64e-05	3.07e-05	0.00027705	3.01e-05	5.01e-05	2.53e-05	0.000252094	3.18e-05	0.00057705	0.000260079
344	KMT	0	9	2	0	0	0	36.6	0		0	1	3	No	None	No	7.02e-05	0.000161219	0.00381886	0.000564053	0.00015232	0.000256965	0.000118121	0.000713953	0.000385258	8.03e-05	0.00019012	9.86e-05	0.000798708	0.000254581	0.000363561	0.000146478	0.000191673	0.000188384	4.31e-05	0.000187321	0.000183621	0.000604299	NA
345	KMT	0	8	2	0	0	0	36.4	0		0	1	3	No	None	No	7.03e-05	3.54e-05	0.00381534	0.0014219	2.61e-05	0.000153963	0.000265432	4.27e-05	6.38e-05	1.95e-05	0.000144665	0.00147324	0.00059606	0.000112662	0.000424553	2.06e-05	1.95e-05	2.45e-05	1.95e-05	1.95e-05	0.000155221	0.00350264	NA
346	SP	0	9	2	0	0	0	36.6	0		0	1	3	Yes	None	No	7.04e-05	9.83e-05	0.00109243	0.000837899	0.000270929	0.000191816	0.000164936	0.000267789	0.000542786	3.76e-05	8.33e-05	0.000105996	8.24e-05	0.00013584	6.96e-05	9.84e-05	4.41e-05	5.86e-05	0.00016809	5.4e-05	0.000114393	0.00240389	NA
347	SP	1	52	4	0	0	0	36.3	0		0	1	3	No	Paracetamol	Yes	7.04e-05	0.000314381	0.00113264	0.00178922	0.000131017	0.000146791	0.000319237	0.00102674	0.00243196	0.000121109	8.68e-05	0.000165566	0.000316655	5.55e-05	0.000148107	0.000280275	7.92e-05	8.48e-05	0.000853529	7.13e-05	0.000280524	0.000406451	NA
348	BT	0	12	2	0	0	0	36.6	0		0	1	3	No	None	No	7.04e-05	8.83e-05	0.000184432	0.000697634	7.43e-05	0.000437671	4.81e-05	6.31e-05	7.98e-05	0.000252693	5.36e-05	0.000361973	7.21e-05	0.000228704	2.5e-05	0.000251781	3.66e-05	5.16e-05	2.71e-05	0.000303498	0.000224278	0.00049775	0.0003398
349	BT	0	10	2	0	0	0	36.7	0		0	1	3	No	None	No	7.06e-05	7.84e-05	0.00137201	0.00406864	7.74e-05	0.000203612	0.00010438	6.14e-05	0.000131577	0.000209695	7.17e-05	0.000180813	0.00041883	0.000112581	0.000109482	0.000315977	2.08e-05	7.75e-05	2.92e-05	0.000100405	0.000131695	0.000732573	0.000262121
350	BT	1	>18	4	0	0	0	36.7	0		0	0	0	No	None	No	7.06e-05	8.24e-05	0.000214455	0.000490563	7.7e-05	0.000170848	5.35e-05	3.38e-05	5.76e-05	0.000122228	6.16e-05	0.000193928	0.000113761	7.3e-05	4.44e-05	0.000271637	2.16e-05	4.77e-05	1.95e-05	0.000122924	3.95e-05	0.000689055	0.000388919
351	BT	0	24	4	0	0	0	36.9	0		0	1	3	No	None	No	7.06e-05	9.66e-05	0.000305049	0.00144075	0.000196946	0.000232178	0.000135883	0.000308373	0.000123473	0.000293045	0.000131151	0.000286056	0.000157412	0.00019815	4.98e-05	7.71e-05	2.46e-05	4.37e-05	8.42e-05	0.000113543	8.9e-05	0.000635655	0.00054896
352	SP	0	13	3	0	0	0	37	0		0	1	3	No	None	No	7.07e-05	0.000107676	0.00241703	0.00019732	9.94e-05	0.000192493	5.31e-05	0.00055827	0.000447936	1.95e-05	4.79e-05	7.84e-05	0.000201718	4.35e-05	0.000182962	0.000117199	1.95e-05	4.06e-05	3.29e-05	1.96e-05	9.68e-05	0.000275122	NA
353	KMT	0	14	3	0	0	0	35.8	0		0	1	3	No	None	No	7.07e-05	0.000147269	0.00805058	0.000504916	0.000103369	0.000189501	0.000674913	0.000879609	0.000271145	0.000311635	6.55e-05	0.000790365	0.000381327	9.6e-05	0.00164578	6.24e-05	0.000395211	8.45e-05	1.95e-05	0.000314553	9.87e-05	0.000867451	NA
354	SP	1	4	1	0	0	0	36.3	0		0	1	3	No	None	No	7.08e-05	8.87e-05	0.00139136	0.000615924	9.8e-05	0.000159513	0.00014334	0.000172698	0.000215928	6.06e-05	0.000483446	0.000124199	0.000104906	5.49e-05	0.000116899	4.89e-05	5.37e-05	0.00012091	5.28e-05	5.99e-05	8.95e-05	0.000393402	NA
355	SP	1	22	4	0	0	0	36.4	0		0	1	1	No	None	No	7.12e-05	0.000739804	0.000522835	0.00144615	0.000124583	0.000966273	0.000542754	0.00087647	0.000370686	0.0016857	0.000301929	0.00032708	0.000163482	0.000888404	0.000591525	0.000622399	0.000103359	7.21e-05	0.00039059	0.000196348	0.000845571	0.000837802	NA
356	BT	1	4	1	0	0	0	36.4	0		0	1	3	No	None	No	7.14e-05	0.000143546	0.000407672	0.00060473	6.58e-05	0.00052448	9.98e-05	0.00012683	7.95e-05	0.000339398	6.29e-05	0.000396621	0.000164842	0.000181143	6.07e-05	0.000212851	0.000113192	6.4e-05	3.13e-05	0.000446108	5.68e-05	0.000662635	0.000270832
357	KMT	0	53	4	0	0	0	36.2	0		0	1	3	No	None	No	7.15e-05	0.000125596	0.000631615	0.00613541	0.00147248	0.000160665	0.000241086	0.00205298	0.000193538	0.000131496	8.74e-05	5.8e-05	0.000389541	0.000109432	0.000196225	0.000525718	1.95e-05	0.000141712	0.000130735	1.95e-05	0.000106799	0.00010876	NA
358	SP	1	3	1	0	0	0	36.5	0		0	1	3	No	None	No	7.16e-05	1.95e-05	0.00138871	0.000474842	1.95e-05	5.2e-05	0.000543662	1.95e-05	3.23e-05	0.000164192	2.44e-05	2.47e-05	7.19e-05	1.95e-05	2.78e-05	1.95e-05	1.95e-05	1.95e-05	0.00013536	1.95e-05	3.19e-05	0.000493772	NA
359	SP	1	7	2	0	0	0	36.6	0		0	1	3	No	None	No	7.17e-05	0.000108297	NA	0.000391195	0.000133583	0.000186419	0.000628812	0.000220199	0.000301345	1.95e-05	7.2e-05	4.58e-05	0.000150332	7.14e-05	9.85e-05	0.000114041	7.27e-05	0.000109897	4.49e-05	0.00010284	8.29e-05	0.000172186	NA
360	SP	1	7	2	0	0	0	36.8	0		0	1	3	No	Paracetamol	Yes	7.18e-05	0.000986524	0.000640867	0.000118648	4.43e-05	7.27e-05	9.91e-05	7.54e-05	0.000101201	1.95e-05	2.19e-05	0.000816922	4.5e-05	2.6e-05	1.95e-05	2.69e-05	1.95e-05	2.27e-05	1.95e-05	0.00019375	4.36e-05	0.000251439	NA
361	KMT	0	12	2	0	0	0	36.7	0		0	1	3	No	None	No	7.18e-05	8.98e-05	0.0072982	0.000201234	6.3e-05	0.000134542	0.000112855	0.000104295	0.000202628	1.95e-05	3.71e-05	4.49e-05	0.000187743	5.11e-05	9.14e-05	3.15e-05	0.000139614	7.72e-05	1.95e-05	1.95e-05	0.000156576	0.000139954	NA
362	SP	1	23	4	0	1	1.07225	36.6	0		0	1	3	No	None	No	7.19e-05	0.00135126	NA	0.000436793	4.42e-05	0.000251408	0.000218085	0.000140603	0.000364308	0.000258353	0.00013291	0.000373327	0.00116945	0.000211164	0.000344602	0.000170759	1.95e-05	0.000650304	0.000971289	1.95e-05	0.000178322	0.00035961	NA
363	BT	1	9	2	0	0	0	34.4	0		0	1	3	No	None	No	7.2e-05	8.25e-05	0.000507035	0.00039266	0.000124377	0.00021612	7.3e-05	6.65e-05	0.000270661	0.000366675	0.000168007	0.000391832	0.000181683	0.000109487	5.16e-05	0.000226632	5.06e-05	8.54e-05	2.38e-05	0.00011055	0.000101984	0.000674941	0.000294557
364	SP	1	26	4	0	0	0	36	0		0	1	3	No	None	No	7.24e-05	4.55e-05	0.000729837	0.000612981	3.24e-05	0.000263917	3.82e-05	8.74e-05	0.000142978	8.19e-05	4.03e-05	5.41e-05	6.16e-05	4.45e-05	2.2e-05	0.000113579	4.13e-05	0.000176723	0.000128998	5.47e-05	0.000217934	0.000176014	NA
365	SP	0	70	4	0	0	0	35.5	0		0	1	3	No	None	No	7.26e-05	0.000337769	0.00252195	0.0016535	0.000609353	0.000723531	0.000381391	0.00324465	0.00195522	0.000508019	0.000260854	0.00116976	0.00101356	0.000459676	0.000132425	0.00590617	0.00044366	0.00141336	0.00283544	0.000271504	0.000428272	0.00204734	NA
366	SP	0	44	4	0	0	0	36.5	0		0	0	0	No	None	No	7.27e-05	7.67e-05	NA	0.000571053	0.000289965	0.000378168	0.000776698	0.000135922	0.000438324	7.32e-05	0.000368993	8.5e-05	0.000261088	0.000324633	0.000285645	0.00438228	0.000137692	0.000807693	0.00101876	0.000122375	0.000482022	0.000254198	NA
367	BT	0	9	2	0	0	0	35.8	0		0	1	3	No	None	No	7.27e-05	6.25e-05	0.000393457	0.000607721	5.29e-05	0.000154189	0.000104949	2.73e-05	4.88e-05	0.000144939	7.62e-05	0.000173624	0.000147442	9.7e-05	0.000101425	0.000206466	4.01e-05	4.57e-05	1.95e-05	0.000124746	7.86e-05	0.00137379	0.0024268
368	SP	1	31	4	0	0	0	36.4	0		0	1	3	No	None	No	7.29e-05	0.000176625	NA	0.0021996	0.000465051	0.000574532	0.000391657	0.000432713	0.000656154	0.000471167	0.00025589	0.00128897	0.00197551	0.000517181	0.000251312	0.00191954	0.000352482	0.00349406	0.000901869	0.000327388	0.000419007	0.000472514	NA
369	SP	1	14	3	0	0	0	35.9	0		0	1	3	No	None	No	7.3e-05	7.15e-05	NA	0.000242954	0.000103763	0.000248983	0.000167366	0.000199894	0.000282805	0.000202594	3.59e-05	0.000382181	0.00252491	4.4e-05	8.88e-05	2.37e-05	1.95e-05	2.85e-05	1.95e-05	1.95e-05	0.000143462	0.000264817	NA
370	BT	0	8	2	0	0	0	36.7	0		0	1	3	No	None	No	7.31e-05	6.71e-05	0.000643613	0.000542421	9.22e-05	0.000189559	6.41e-05	3.73e-05	7.29e-05	0.000138055	7.07e-05	0.000143982	7.52e-05	0.000388377	5.86e-05	0.000212851	1.95e-05	4.94e-05	4.29e-05	0.000138187	9.1e-05	0.00142417	0.00136452
371	SP	1	12	2	0	0	0	36.6	0		0	1	3	No	None	No	7.32e-05	7.35e-05	0.00195922	0.00066062	6.24e-05	0.000266515	0.000254368	0.000139195	0.000446342	5.54e-05	0.000126312	0.000291433	0.000588036	9.79e-05	0.000405507	4.35e-05	3.35e-05	5.43e-05	1.95e-05	4.09e-05	0.00024113	0.00207345	NA
372	SP	1	2	1	0	0	0	36.5	0		0	1	3	No	None	No	7.33e-05	0.000202677	0.000903493	0.000304072	0.00014954	0.00021245	7.07e-05	0.000291726	0.000304871	0.000104411	6.64e-05	4.91e-05	0.000127351	0.000193764	3.98e-05	6.54e-05	1.95e-05	7.97e-05	1.95e-05	2.83e-05	9.86e-05	0.000158519	NA
373	BT	0	10	2	0	0	0	36.3	0		0	1	1	No	None	No	7.33e-05	6.11e-05	0.000594281	0.000371594	8.22e-05	0.00347177	0.000600556	9.73e-05	0.000222193	0.000615968	9.1e-05	9.07e-05	0.000108751	8.55e-05	6.61e-05	3.39e-05	3.29e-05	3.34e-05	4.12e-05	3e-05	0.00358073	0.000565515	NA
374	SP	0	2	1	0	0	0	36.1	0		0	1	3	No	None	No	7.35e-05	9.43e-05	0.000914402	0.00028067	0.000133382	0.000189013	5.1e-05	0.000289978	0.000289411	1.95e-05	5.12e-05	4.83e-05	0.000241089	3.86e-05	1.96e-05	5.03e-05	1.95e-05	9.94e-05	1.95e-05	1.95e-05	8.3e-05	0.000107087	NA
375	BT	0	38	4	0	0	0	36.3	0		0	1	3	No	None	No	7.35e-05	8.18e-05	0.000467842	0.00050296	0.00044667	0.000301859	0.000118094	7.46e-05	0.000227469	0.000330258	8.21e-05	0.000363066	0.000136233	0.000138235	0.000173525	0.000277588	6.33e-05	5.52e-05	0.000407123	0.000221962	0.000208481	0.00118944	0.00107187
376	BT	1	13	3	0	0	0	36.9	0		0	1	3	No	None	No	7.37e-05	8.35e-05	NA	0.000982107	6.99e-05	0.000249746	5.92e-05	0.000124824	0.000177006	1.95e-05	5.58e-05	0.000514584	0.000181984	0.00022003	3.72e-05	4.78e-05	5.18e-05	5.6e-05	1.95e-05	4.77e-05	0.0002892	0.00013465	NA
377	SP	0	4	1	0	0	0	36.8	0		0	1	1	No	None	No	7.39e-05	8.53e-05	0.00497183	0.00044892	0.000112115	0.000240609	0.000128843	0.000199053	0.000286477	1.95e-05	4.27e-05	7.2e-05	0.00047452	4.29e-05	3.76e-05	4.11e-05	2.9e-05	6.35e-05	2.43e-05	3.01e-05	0.000110165	0.000291535	NA
378	BT	1	63	4	0	0	0	35.9	0		0	1	3	No	None	No	7.39e-05	0.00192572	NA	0.00396675	0.00854399	0.000815692	0.00306283	0.00238222	0.000986157	0.00159341	0.000244949	0.000632046	0.000322513	0.00102476	0.000394199	0.0034036	0.00103077	0.000112467	0.00163372	0.00115335	0.000903154	0.00034121	NA
379	KMT	0	46	4	0	0	0	36.5	0		0	1	2	No	None	No	7.42e-05	8.01e-05	0.000492702	0.000744889	4.83e-05	8.27e-05	9.4e-05	0.00030037	0.000728168	0.000251205	0.00012617	2.52e-05	5.97e-05	0.000288705	0.000247038	0.000290319	2.75e-05	3.02e-05	0.000333949	1.95e-05	6.13e-05	0.000330456	NA
380	SP	1	6	1	0	0	0	36.3	0		0	1	2	No	None	No	7.46e-05	0.000147673	NA	0.000424399	0.000174382	0.000261796	0.000346763	0.000284686	0.000327255	0.000163323	0.000132991	5.02e-05	0.000599294	0.000572686	0.000287579	0.000183755	0.000185098	0.000259514	0.000127534	0.000254167	0.000110262	0.000296973	NA
381	KMT	0	65	4	0	0	0	36.5	0	neg	0	1	3	Yes	Paracetamol_	Yes	7.47e-05	0.00159655	0.000680432	0.000467361	0.000139083	0.000831266	0.000150647	8.55e-05	0.00112495	0.000216407	0.000190781	0.000122672	0.000868726	0.00174259	0.000184847	0.00146942	7.85e-05	0.000200411	0.000634854	9.47e-05	0.0022238	0.000535567	NA
382	BT	0	7	2	0	0	0	36.2	0		0	1	3	No	None	No	7.48e-05	0.000735852	0.000689927	0.000571622	7.72e-05	0.00024461	0.00062015	0.000132016	0.000109067	0.000167556	9.19e-05	0.000106363	0.000286538	9.96e-05	7.94e-05	6.28e-05	0.000104613	9.13e-05	5.56e-05	9.45e-05	0.000378235	0.0020264	NA
383	SP	0	8	2	0	0	0	36.5	0		0	1	1	No	None	No	7.56e-05	0.000501584	0.00069826	0.000304583	5.29e-05	0.000170733	0.000485214	0.000111142	0.000116496	0.000590202	6.11e-05	0.000101417	0.000210896	5.28e-05	7.24e-05	6.37e-05	0.000100221	8.21e-05	3.5e-05	0.000109107	0.000118525	0.000191657	NA
384	SP	1	9	2	0	0	0	37.2	0		0	1	1	No	None	No	7.56e-05	0.000479038	0.00471692	0.000514638	9.47e-05	0.000229278	0.000957316	0.000187186	0.000303474	0.000410052	0.000128974	0.000107165	0.000145302	0.000195192	0.0001572	8.34e-05	0.00167788	9.98e-05	2.1e-05	0.00157145	0.000176089	0.00189521	NA
385	BT	1	>18	4	0	0	0	36.7	0		0	1	3	No	None	No	7.56e-05	9.28e-05	NA	0.000682614	7.59e-05	0.000256826	0.000176539	9.06e-05	0.000148851	0.000249076	0.000130006	0.000612461	0.000126753	0.000104202	0.00026495	7.3e-05	4.77e-05	0.000128017	3.73e-05	8.14e-05	0.000302455	0.00133546	NA
386	SP	1	12	2	0	0	0	36.6	0		0	1	3	No	None	No	7.59e-05	0.00030026	0.0102831	0.000189194	5.33e-05	0.000107338	0.000221714	9.54e-05	0.00012825	2.13e-05	3.98e-05	0.000272578	7.88e-05	1.95e-05	7.71e-05	2.02e-05	1.95e-05	7.21e-05	2.67e-05	1.95e-05	4.44e-05	0.000411003	NA
387	SP	1	3	1	0	0	0	36.7	0		0	1	3	No	None	No	7.61e-05	0.00171404	0.0019366	0.000283604	6.52e-05	0.00012839	0.000102962	0.000116239	0.00012792	5.54e-05	5.58e-05	7.76e-05	0.000111177	5.94e-05	6.66e-05	6.12e-05	2.11e-05	0.000115941	0.000107222	3.07e-05	6.33e-05	0.000194938	NA
388	BT	1	31	4	0	0	0	37	0		0	1	3	No	None	No	7.61e-05	3.66e-05	0.000300736	0.000216417	5.81e-05	0.000177079	9.4e-05	4.35e-05	0.00025629	0.000169269	3.61e-05	9.51e-05	0.000147713	0.00020905	3.2e-05	0.000695081	1.95e-05	3.62e-05	0.000207191	3.21e-05	0.000131514	0.000331666	0.000326062
389	BT	0	18	3	0	0	0	36	0		0	1	3	No	None	No	7.64e-05	7.48e-05	0.00103418	0.000654468	7.84e-05	0.000229163	9.86e-05	0.0002239	0.00498969	0.000256777	9.95e-05	0.000277516	0.000113134	0.000153554	0.000525298	0.000287627	5.1e-05	5.73e-05	2.61e-05	0.000151695	0.000126982	0.00273151	0.00244916
390	BT	0	28	4	0	0	0	36.7	0		0	1	3	No	None	No	7.64e-05	5.06e-05	0.00324528	0.000367817	0.000230998	0.00130488	0.000278278	0.00081581	0.000342016	0.000237069	0.000110632	0.00017644	0.000259249	0.000127681	4.09e-05	0.00139233	8.19e-05	0.00011443	0.000252005	8.71e-05	0.000360408	0.000590647	0.000391476
391	BT	1	49	4	0	0	0	36.5	0		0	1	3	No	None	No	7.64e-05	0.000437851	0.000404645	0.0141095	0.000403158	0.000223	0.000122304	7.46e-05	0.000406286	0.00041724	8.65e-05	0.000372452	0.000242556	0.000134385	0.000103587	0.0010482	8.3e-05	0.000131639	0.000337276	0.000167421	9.12e-05	0.00104073	0.000907581
392	BT	0	48	4	0	0	0	36.1	0		0	1	3	No	None	No	7.66e-05	9.81e-05	0.00157479	0.000790584	0.000337415	0.000222482	0.000164114	0.000164199	0.000509782	0.000100464	0.000133003	0.000677876	0.00307294	0.000109775	0.000157016	0.000250475	0.000136186	0.000133737	0.000341662	0.000164632	0.000188382	0.000401692	NA
393	BT	0	>18	4	0	0	0	36.9	0		0	1	3	No	None	No	7.67e-05	0.000111076	0.00332521	0.00130444	0.000273069	0.000238926	0.000184348	0.000531856	0.00307627	2.84e-05	0.000150709	0.00012695	0.000206724	0.000111225	0.00035323	0.000302121	0.000126522	0.000178478	0.000178527	0.000145062	0.000231928	0.000489096	NA
394	BT	0	9	2	0	0	0	37	0		0	1	1	No	None	No	7.67e-05	8.16e-05	0.00193533	0.000964024	0.000110846	0.000199899	0.000100965	5.02e-05	0.00010254	0.000202823	0.000132774	0.000689686	0.000259611	0.000176306	7.66e-05	0.000317133	1.95e-05	0.000120437	3.93e-05	0.000129246	8.57e-05	0.00147288	0.00248108
395	KMT	1	7	2	0	0	0	36.8	0		0	1	2	No	None	No	7.68e-05	0.00010419	0.000562673	0.000272097	7.53e-05	0.00013102	0.000315518	0.000234989	0.000277412	7.84e-05	3.72e-05	6.38e-05	0.000110738	0.000197236	3.02e-05	3.03e-05	1.95e-05	5.18e-05	1.95e-05	1.95e-05	7.91e-05	0.000640757	NA
396	SP	0	2	1	0	0	0	36.5	0		0	1	3	No	None	No	7.69e-05	0.000102126	0.000992221	0.000447627	0.000126493	0.000207665	4.8e-05	0.000259516	0.000335996	1.95e-05	5.12e-05	0.000557206	6.11e-05	0.000149645	5.97e-05	6.3e-05	1.95e-05	9.92e-05	1.95e-05	3.5e-05	8.48e-05	0.000110133	NA
397	SP	1	1	1	0	0	0	37.7	1	neg	0	1	3	No	None	No	7.71e-05	0.000267316	0.00144542	0.00164488	0.000299845	0.000582422	0.000194334	0.000497239	0.000692462	1.95e-05	0.000183628	7.74e-05	0.000145638	0.000163737	0.000131961	0.00022835	0.000252912	0.000247872	5.15e-05	0.000292616	0.000574843	0.00038508	NA
398	BT	1	1	1	0	0	0	36.3	0		0	1	3	No	None	No	7.72e-05	6.89e-05	0.00014615	0.00191423	4.67e-05	0.000186678	3.08e-05	2.83e-05	5.55e-05	0.000128098	4.72e-05	0.000198766	0.000105872	9.24e-05	1.95e-05	0.000149413	2.62e-05	3.06e-05	1.95e-05	0.000148582	2.37e-05	0.000287121	0.000195493
399	KMT	0	58	4	0	0	0	36	0		0	1	3	No	None	No	7.73e-05	5.18e-05	0.00968123	0.00265638	0.00132362	0.000154911	0.000204723	0.00466276	0.000309745	0.000176235	4.78e-05	0.00043295	0.00132124	5.43e-05	8.48e-05	0.00393288	0.000805571	3.81e-05	0.00102751	0.000725507	0.000180365	0.000226791	NA
400	SP	1	2	1	0	0	0	37	0		0	1	3	No	None	No	7.75e-05	0.000131853	0.00108547	0.02	0.000108832	0.000195288	0.000130842	0.00020009	0.000215758	2.55e-05	8.96e-05	7.45e-05	0.0014817	9.97e-05	7.65e-05	0.000114454	4.25e-05	0.00016123	5.16e-05	5.6e-05	9.47e-05	0.000171342	NA
401	KMT	1	5	1	0	0	0	35.5	0		0	1	1	No	None	No	7.75e-05	7.64e-05	0.00143079	0.000646161	3.89e-05	0.000131289	0.000422732	0.000112673	0.000138752	1.95e-05	8.94e-05	6.11e-05	0.000100856	4.77e-05	0.000127933	3.42e-05	2.06e-05	5.89e-05	7.71e-05	3.09e-05	0.000120765	0.00137201	NA
402	SP	0	9	2	0	0	0	36.6	0		0	1	3	No	None	No	7.76e-05	0.000325033	0.00132152	0.000328597	0.000101398	0.000204063	0.000330624	0.000147295	0.000159252	0.00132582	9.04e-05	7.66e-05	0.000222411	0.000134085	0.000111383	7.85e-05	9.97e-05	0.000131262	4.42e-05	7.29e-05	0.000120562	0.000760876	NA
403	SP	0	>18	4	0	0	0	37	0		0	1	3	No	Paracetamol	Yes	7.77e-05	0.000129657	0.00091446	0.00142617	0.000128828	0.000203582	0.000118611	0.000253387	0.00035929	1.95e-05	5.33e-05	9.52e-05	0.000226771	7.16e-05	3.03e-05	6.79e-05	5.69e-05	9.36e-05	9.67e-05	5.91e-05	8.59e-05	0.000113262	NA
404	BT	0	12	2	0	0	0	36.7	0		0	1	3	No	None	No	7.77e-05	4.94e-05	0.000555005	0.000425649	4.81e-05	0.00013023	9.27e-05	3.35e-05	6.74e-05	0.000118611	9.21e-05	0.000149493	0.000105884	9.04e-05	0.000117269	0.000240945	1.95e-05	6.12e-05	3.48e-05	7.49e-05	0.000142375	0.002428	0.00297257
405	BT	0	18	3	0	0	0	36.7	0		0	1	3	No	None	No	7.78e-05	0.000266429	0.00175872	0.000909249	0.000280364	0.000348118	0.000103542	0.000340127	0.00170256	2.6e-05	0.000242002	0.000178225	8.89e-05	0.000125264	0.000170451	0.00029666	0.000171801	0.000201278	0.00136256	0.000162326	0.000158412	0.000378612	NA
406	SP	0	21	4	0	0	0	36.8	0		0	1	3	No	None	No	7.79e-05	0.000773134	0.02	0.00760252	0.0020481	0.000628673	0.000743835	0.00194856	0.000264556	0.000269937	0.000678847	0.000489054	0.000267456	7.93e-05	5.26e-05	0.00253878	0.00218173	0.00604694	0.00158671	0.00178868	0.000683752	0.000423393	NA
407	BT	0	4	1	0	0	0	36.2	0		0	1	3	No	None	No	7.8e-05	0.000125642	0.000292239	0.000577912	7.43e-05	0.000372641	8.36e-05	0.000152943	4.87e-05	0.000996529	7.74e-05	0.00135634	7.99e-05	0.000156448	5.51e-05	2.77e-05	5.97e-05	4.75e-05	3.11e-05	0.000307781	7.26e-05	0.000463185	0.000110145
408	BT	0	34	4	0	0	0	36.4	0		0	1	3	No	None	No	7.82e-05	9.04e-05	0.00121494	0.000532128	0.00044983	0.000292427	0.000105651	0.000212016	0.000102927	0.000331467	8.08e-05	0.000293294	0.000534372	0.000131601	0.000120932	0.000254028	5.69e-05	0.000138149	6.93e-05	0.000196918	0.000190057	0.000773451	0.000445233
409	BT	1	>18	4	0	0	0	36.3	0		0	1	3	No	None	No	7.82e-05	6.53e-05	0.00118661	0.000628093	5.62e-05	0.000378846	9.1e-05	0.000167743	5.84e-05	0.000222373	7.75e-05	0.000305872	0.000189771	0.00111097	0.000107065	0.00022189	3.83e-05	0.000192626	2.73e-05	0.000123881	0.000186466	0.00221409	0.00205409
410	SP	1	3	1	0	0	0	36.6	0		0	0	0	No	None	No	7.83e-05	0.000109781	0.0065037	0.00156599	0.000175006	0.000243542	0.000547502	0.000224662	0.000390009	6.47e-05	9.7e-05	0.0022623	0.000182493	0.000264709	0.000111159	0.000117987	8.43e-05	0.000346622	4.23e-05	0.000120914	0.000109227	0.000359898	NA
411	KMT	1	4	1	0	0	0	36.4	0		0	NA	3	No	None	No	7.92e-05	6.16e-05	0.00161621	0.000361601	7.73e-05	0.000131883	0.000209407	0.000136292	0.000119904	2.08e-05	0.000110362	0.000705649	8.44e-05	0.000256883	0.000183311	6.51e-05	4.18e-05	7.16e-05	1.95e-05	7.46e-05	0.000123941	0.000936607	NA
412	BT	0	69	4	0	0	0	36.1	0		0	1	1	No	None	No	7.93e-05	8.78e-05	0.000888991	0.0104691	9.06e-05	0.000140403	6.48e-05	0.000155486	0.000187112	1.95e-05	7.63e-05	0.000157983	0.00142193	6.98e-05	0.000124923	7.59e-05	2.36e-05	9.52e-05	2.79e-05	7.24e-05	6.11e-05	0.000173859	NA
413	BT	0	12	2	0	0	0	36.4	0		0	1	3	No	None	No	7.94e-05	7.68e-05	0.000962604	0.000517291	0.000126216	0.000231985	6.8e-05	9.78e-05	0.000100493	0.000226078	7.17e-05	0.00165932	9.97e-05	0.000122997	7.86e-05	0.000211937	3.9e-05	5.71e-05	3.89e-05	0.000115655	0.000165183	0.00130115	0.00147865
414	BT	0	5	1	0	0	0	36.6	0		0	1	3	No	Others	Yes	7.94e-05	6.92e-05	0.00201975	0.000493592	0.000112252	0.000161445	7.65e-05	4.06e-05	0.000164919	0.000207783	0.000100667	0.000189463	0.000257947	0.000109768	0.000139622	0.000235089	4.03e-05	6.16e-05	2.23e-05	0.000118971	9.73e-05	0.00105487	0.001417
415	SP	0	14	3	0	0	0	36.2	0		0	1	3	No	None	No	7.95e-05	0.000100302	0.00643516	0.00182559	7.38e-05	0.000167643	0.000272429	0.00014179	0.000222646	5.77e-05	0.000311032	6.27e-05	0.00107894	0.000133314	0.000456694	9.1e-05	1.95e-05	7.89e-05	1.95e-05	4.15e-05	7.71e-05	0.0036871	NA
416	KMT	0	15	3	0	0	0	36.4	0		0	1	1	No	None	No	7.95e-05	8.41e-05	0.00410369	0.00110063	0.000314959	0.0003064	0.000439839	0.000405728	0.000579693	0.000232508	0.000106004	6.05e-05	0.000293836	7.75e-05	0.000179927	0.00168124	2.56e-05	7.97e-05	0.00112022	4.27e-05	0.00020231	0.000291926	NA
417	BT	0	4	1	0	0	0	36.4	0		0	1	3	No	None	No	7.96e-05	0.000115558	0.000848908	0.000432313	6.02e-05	0.000215009	5.03e-05	2.75e-05	3.85e-05	0.000107796	5.38e-05	0.000231188	0.000201191	0.000104719	3.09e-05	0.000212107	8.54e-05	3.14e-05	1.95e-05	0.000203928	1.95e-05	0.00033253	0.000191913
418	SP	0	38	4	0	0	0	36.1	0		0	1	3	No	None	No	7.97e-05	0.000883752	0.00191472	0.000554469	0.000905578	0.000575658	0.000175831	0.000992685	0.000328138	0.000184495	0.000863129	0.000529447	0.000728299	0.000134664	0.000134561	0.00113275	0.00709815	0.000121049	0.000249745	0.00366325	0.000780647	0.000234735	NA
419	BT	0	7	2	0	0	0	36.6	0		0	1	3	No	None	No	8e-05	9.78e-05	0.000304281	0.000710422	8.35e-05	0.000311473	4.92e-05	5.88e-05	0.000171825	0.000337557	6.03e-05	0.000338258	0.000455386	0.000108985	4.85e-05	0.000270065	5.36e-05	6.76e-05	4.5e-05	0.000160806	4.13e-05	0.000777875	0.000352461
420	SP	0	26	4	0	0	0	36.1	0		0	1	3	No	None	No	8.01e-05	0.000205313	NA	0.000845023	0.000117539	0.000212453	0.00020243	0.000188425	0.000305155	0.000147356	8.86e-05	0.00013508	0.00017857	0.000145997	0.000116066	3.8e-05	8.68e-05	4.97e-05	1.95e-05	3.84e-05	8.48e-05	0.000877326	NA
421	BT	0	6	1	0	0	0	36.6	0		0	1	3	No	None	No	8.01e-05	8.74e-05	0.00166182	0.000794513	0.000106174	0.000225702	7.21e-05	7.48e-05	0.000138883	0.000289803	8.42e-05	0.000308467	0.000221702	0.000117326	0.000107513	0.000285741	6.74e-05	6.7e-05	2.87e-05	0.000203868	0.000130762	0.00185126	0.00183138
422	SP	0	4	1	0	0	0	36.5	0		0	1	1	No	None	No	8.03e-05	0.000234113	0.00282134	0.000273485	8.65e-05	0.00061106	8.31e-05	0.000116932	0.000162469	0.00281877	6.41e-05	5.02e-05	0.000115417	7.48e-05	0.00013588	6.5e-05	2.47e-05	8.86e-05	3.59e-05	4.01e-05	0.000459432	0.000319485	NA
423	BT	0	32	4	0	0	0	35.9	0		0	1	3	No	None	No	8.03e-05	8.78e-05	0.000560945	0.000594146	0.000174211	0.000227628	8.14e-05	5.27e-05	0.000114686	0.00042393	9.31e-05	0.000485775	0.000151609	0.000105405	5.55e-05	0.000274844	2.42e-05	6.41e-05	2.4e-05	0.000120305	7.77e-05	0.00107996	0.000427611
424	KMT	0	41	4	0	0	0	35.8	0		0	1	3	No	None	No	8.04e-05	0.00021821	0.00102041	0.000168216	0.00159873	0.000133973	0.000550666	0.00113175	0.00054768	0.000127414	0.000112484	0.000142641	0.00039159	0.000657866	7.94e-05	0.00182108	5.34e-05	0.00010035	0.000724714	3.94e-05	7.83e-05	0.000221733	NA
425	SP	1	36	4	0	0	0	36.4	0		0	0	3	No	None	No	8.06e-05	0.000395059	NA	0.000600357	0.000136799	0.00154727	0.000432879	0.000319322	0.000637189	0.000836385	0.0001632	0.00349358	0.000374136	0.00102877	0.000173329	0.00167635	0.000575984	0.000185839	0.000375656	0.000259134	0.000981411	0.00240536	NA
426	SP	0	21	4	0	0	0	36.3	0		0	1	3	No	None	No	8.07e-05	0.000105823	0.000908736	0.00236922	6.01e-05	0.000108353	0.000121423	9.18e-05	0.000160159	7.91e-05	0.000105599	0.000359134	0.000131316	9.15e-05	0.000161744	0.000220953	1.95e-05	7.39e-05	0.000237843	3.02e-05	8.91e-05	0.000207844	NA
427	SP	0	34	4	0	0	0	35.8	0		0	1	2	No	Paracetamol	Yes	8.09e-05	0.00107011	0.00420992	0.0103846	0.00603823	0.000356658	0.00238254	0.02	0.000406386	3.66e-05	0.000300353	0.000623684	0.000283745	0.000444938	0.00135533	0.0113697	6.82e-05	7.31e-05	0.00192521	6.13e-05	0.000419014	0.000573004	NA
428	SP	1	14	3	0	0	0	36.4	0		0	1	3	No	None	No	8.1e-05	8.85e-05	0.00128355	0.000949284	0.00159763	0.000396548	0.000418216	0.00027126	0.00173327	0.000898507	0.000134194	0.00027461	0.00110117	0.000516923	9.31e-05	0.0011463	0.000229983	0.000473831	0.00229525	0.000256974	0.000471514	0.00121753	NA
429	SP	1	2	1	0	0	0	36.6	0		0	1	3	Yes	Amoxicillin	Yes	8.1e-05	0.00011467	0.00450094	0.000454938	0.000198953	0.000290907	6.8e-05	0.000467576	0.000367278	1.95e-05	0.000157064	8.35e-05	0.000136516	0.000149671	0.000188384	0.000234564	0.00014101	0.000275866	6.39e-05	0.00026268	0.000140996	0.000252702	NA
430	SP	1	29	4	0	0	0	36.7	0		0	1	2	No	None	No	8.12e-05	0.000661744	0.00300511	0.00159018	0.00655647	0.000533495	0.00218789	0.0184951	0.00018581	0.000544092	0.000293687	0.00199344	0.00056387	0.00105093	0.000671702	0.02	6.91e-05	0.00016048	0.00233779	5.75e-05	0.000356695	0.00164844	NA
431	BT	0	3	1	0	0	0	36.4	0		0	1	3	No	None	No	8.13e-05	6.53e-05	0.00124827	0.000176767	8.28e-05	0.000125567	0.00011283	0.000109517	0.000111441	0.000178478	6.93e-05	8.74e-05	6.58e-05	9.34e-05	4.74e-05	6.05e-05	3.91e-05	7.22e-05	3.35e-05	4.43e-05	7.03e-05	0.000134705	NA
432	BT	1	7	2	0	0	0	36.6	0		0	1	3	No	None	No	8.14e-05	6.33e-05	0.000176854	0.000414331	0.000105355	0.000216268	4.15e-05	3.7e-05	7.97e-05	0.000205348	5.24e-05	0.000172901	0.000231283	0.000114726	4.17e-05	0.000229645	1.95e-05	4.91e-05	1.95e-05	0.000118781	4.07e-05	0.000582911	0.000193311
433	BT	1	13	3	0	0	0	36.6	0		0	1	3	No	None	No	8.19e-05	0.00106923	0.00106904	0.000932689	5.91e-05	0.000141803	6.02e-05	7.5e-05	7.38e-05	2.01e-05	5.87e-05	0.000201449	6.87e-05	4.42e-05	5.17e-05	2.99e-05	1.95e-05	4.64e-05	5.1e-05	1.95e-05	0.000128863	0.00469055	NA
434	SP	0	1	1	0	0	0	36.6	0		0	1	1	No	None	No	8.2e-05	0.000117092	0.000481974	0.000142531	0.000143763	0.000214364	5.64e-05	0.000260454	0.000329938	1.95e-05	3.87e-05	5.57e-05	4.81e-05	4.91e-05	2.41e-05	5.43e-05	3.5e-05	7.13e-05	1.95e-05	3.71e-05	0.000102128	0.000169783	NA
435	SP	1	15	3	0	0	0	36.1	0		0	0	0	No	None	No	8.21e-05	6.47e-05	NA	0.00109638	0.000552618	0.00050351	0.000604993	0.0001442	0.000241359	8.73e-05	9.71e-05	0.000200422	0.000174397	0.000369167	0.000221689	0.00032605	3.83e-05	0.000691273	0.000217979	0.000200001	0.000453096	0.000898303	NA
436	SP	1	9	2	0	0	0	36.7	0		0	1	3	No	None	No	8.21e-05	0.000204327	0.00147772	0.000364908	0.000103564	0.000152743	0.000472473	0.000242094	0.000322234	4.16e-05	4.08e-05	0.000395344	8.97e-05	2.84e-05	7.73e-05	2.96e-05	2.42e-05	3.57e-05	1.95e-05	1.95e-05	6.85e-05	0.000273466	NA
437	SP	1	60	4	0	0	0	36.4	0		0	1	3	No	None	No	8.21e-05	0.000122706	0.00113469	0.000170954	0.000305599	0.000181071	0.000327274	0.000300902	0.000423212	0.000207676	0.000186912	0.000193122	0.000806752	0.000175765	0.000143622	0.00381198	5.4e-05	3.56e-05	0.000415925	7.18e-05	0.000159331	0.000369867	NA
438	SP	1	19	3	0	0	0	36.3	0		0	0	0	No	None	No	8.21e-05	0.00031699	0.00144942	0.000503439	0.00088774	0.000396186	0.00182696	0.0015863	0.000402664	0.00021824	0.00119548	0.000820021	0.0018931	0.000241933	0.000898651	0.000106068	0.000686091	0.000104001	0.000674886	0.00080489	0.000327163	0.000799215	NA
439	BT	0	59	4	0	0	0	36	0		0	1	1	No	None	No	8.21e-05	8.78e-05	0.000788209	0.000609726	0.00210996	0.00015836	0.00281146	0.00010357	0.000198535	0.000622388	9.2e-05	0.000105798	0.00243441	0.000125472	0.000830015	0.000528392	0.000113192	0.000123067	0.000335413	0.000105359	9.95e-05	0.000772359	NA
440	SP	0	2	1	0	0	0	36.1	0		0	1	3	No	None	No	8.22e-05	6.77e-05	0.00215534	0.000198333	0.000109403	0.000199636	0.000855271	0.000261123	0.00026011	4.78e-05	0.000456965	2.46e-05	0.00239295	5.18e-05	2.15e-05	5.17e-05	1.95e-05	5.14e-05	1.95e-05	3.55e-05	0.000102692	0.000237161	NA
441	SP	0	3	1	0	0	0	35.2	0	neg	0	1	1	Yes	None	No	8.22e-05	0.000112783	0.000467367	0.000183514	0.000114129	0.000185316	5.41e-05	0.000246113	0.000294548	1.95e-05	4.41e-05	5.46e-05	0.000266851	6.78e-05	2.54e-05	3.65e-05	4.4e-05	4.6e-05	2.55e-05	4.2e-05	8.5e-05	0.000115755	NA
442	KMT	1	7	2	0	0	0	36.8	0		0	1	3	No	None	No	8.22e-05	0.000345103	0.0011707	0.000722131	0.000186204	0.000435345	0.000291462	0.000161941	0.000182511	2.17e-05	7.84e-05	6.54e-05	0.000188174	9.2e-05	8.27e-05	9.9e-05	7.37e-05	0.000137881	4.17e-05	6.44e-05	0.00029348	0.000166258	NA
443	SP	0	50	4	0	0	0	36.7	0		0	1	3	No	None	No	8.23e-05	0.000317086	0.00464064	0.000676951	0.00116939	0.000390014	0.00061905	0.00232939	0.000522802	2.33e-05	0.000453896	0.000105093	0.000124434	0.000207644	0.00019406	0.00196355	6.51e-05	0.000242602	0.000156585	0.000142821	0.000333999	0.000414512	NA
444	SP	1	9	2	0	0	0	36.6	0		0	1	3	No	None	No	8.23e-05	0.001884	0.000608859	0.000273575	4.97e-05	0.000149835	0.000489781	0.000477517	0.000293091	0.000141997	4.75e-05	9.84e-05	0.000781441	8.76e-05	4.74e-05	2.78e-05	0.0001998	4.32e-05	1.95e-05	6.14e-05	0.000146756	0.000236119	NA
445	BT	1	2	1	0	0	0	36.6	0		0	1	3	No	None	No	8.23e-05	8.83e-05	0.000411764	0.000493711	5.18e-05	0.000317431	7.42e-05	5.65e-05	0.000167633	0.000182997	4.78e-05	0.000268118	0.000535613	0.000141246	5.03e-05	0.000291063	6.57e-05	4.95e-05	2.51e-05	0.000289042	0.000110867	0.000269634	0.000204195
446	BT	0	5	1	0	0	0	37	0		0	1	3	No	None	No	8.23e-05	8.68e-05	0.0036055	0.000674463	5.62e-05	0.000285996	0.000127846	0.00020251	8.58e-05	0.000338201	7.32e-05	0.000312401	0.000102293	0.000149497	0.000915292	0.000344152	0.000176969	9.75e-05	4.25e-05	0.000293175	4.82e-05	0.000449461	0.000342962
447	SP	1	13	3	0	0	0	36.6	0		0	1	3	No	None	No	8.24e-05	0.000124398	0.000564982	0.000311387	0.000191435	0.000269647	8.49e-05	0.000361885	0.000439357	3.09e-05	3.87e-05	0.00115652	0.000443088	5.81e-05	4.91e-05	2.88e-05	1.95e-05	5.6e-05	4.52e-05	1.95e-05	0.000134286	0.00106702	NA
448	BT	0	>18	4	0	0	0	36.5	0		0	1	3	No	None	No	8.26e-05	0.000127608	NA	0.000542297	0.000635336	0.000209766	0.000121609	0.000196495	0.000701987	8.06e-05	0.000225662	0.00097413	0.000399349	0.000187039	0.000251623	0.00039096	0.000186829	0.000342782	0.000128688	0.000180142	0.000164434	0.00036671	NA
449	SP	0	3	1	0	0	0	36.6	0		0	1	3	No	None	No	8.29e-05	5.31e-05	0.000874257	0.000251575	2.78e-05	6.88e-05	4.43e-05	9.4e-05	0.00015867	2.04e-05	3.98e-05	4.38e-05	0.000280797	2.12e-05	8.82e-05	1.95e-05	8.24e-05	2.4e-05	1.95e-05	6.67e-05	5.38e-05	0.000494205	NA
450	BT	0	12	2	0	0	0	36	0		0	1	3	No	None	No	8.31e-05	9.31e-05	0.00243155	0.000539327	9.74e-05	0.000226446	0.000111291	0.000782757	9.48e-05	0.000225453	8.67e-05	0.000322874	0.00013462	0.000104566	5.24e-05	0.000238592	4.59e-05	6.56e-05	4.1e-05	0.000129603	4e-05	0.000783768	0.000877336
451	SP	1	9	2	0	0	0	37.2	0		0	1	3	No	None	No	8.32e-05	3.93e-05	0.00204063	0.000235756	3.99e-05	7.31e-05	0.000252039	4.98e-05	6.18e-05	1.95e-05	6e-05	0.000321722	8.85e-05	3.27e-05	8.33e-05	2.72e-05	3.32e-05	4e-05	1.95e-05	3.09e-05	2.79e-05	0.000164612	NA
452	SP	0	4	1	0	0	0	36.6	0		0	1	3	No	None	No	8.33e-05	9.24e-05	0.00116874	0.000420221	7.21e-05	0.000136983	4.38e-05	0.000127706	0.000174742	0.000267564	5.38e-05	3.92e-05	0.000932831	4.64e-05	2.09e-05	4.31e-05	1.95e-05	7.38e-05	3.38e-05	5.86e-05	6.59e-05	0.000147531	NA
453	SP	0	18	3	0	0	0	35.7	0		0	1	3	No	None	No	8.35e-05	6.1e-05	0.00192148	0.000325561	0.000188835	0.000152908	8.36e-05	0.00173312	0.00128702	7.75e-05	7.91e-05	4.86e-05	0.000511032	5.45e-05	0.000217303	0.00121301	0.000787582	9.41e-05	0.00041686	0.00054289	0.000106388	0.000880708	NA
454	BT	0	26	4	0	0	0	36.3	0		0	1	3	No	None	No	8.36e-05	9.75e-05	0.00330012	0.00103998	0.000387539	0.00125382	0.000245069	0.000795331	0.000582688	0.000225236	0.000129056	0.0011366	0.00415143	0.000175214	0.00067326	0.000264008	3.71e-05	0.000115281	0.000281656	0.000215959	0.00048405	0.000703855	NA
455	SP	1	19	3	0	0	0	36.7	0		0	1	2	No	None	No	8.39e-05	8.73e-05	0.000522173	0.000347216	9.7e-05	0.000291473	6.71e-05	0.000574755	0.000341921	0.000750356	7.54e-05	0.000348079	0.00201811	5.21e-05	0.000103102	4.76e-05	2.67e-05	6.02e-05	3.16e-05	4.54e-05	9.8e-05	0.000185835	NA
456	BT	0	20	3	0	0	0	36.4	0		0	1	3	No	None	No	8.39e-05	9.37e-05	0.000947316	0.00039067	6.76e-05	0.000399382	0.000109564	4.55e-05	0.000188886	0.000202572	6.68e-05	0.000232707	0.000211336	0.00015565	4.78e-05	0.00239292	2.48e-05	4.96e-05	0.000426641	9.38e-05	0.000320297	0.000791579	0.000698506
457	KMT	1	53	4	0	0	0	36.6	0		0	1	3	No	None	No	8.4e-05	0.000247324	0.00192694	0.000368717	0.00118828	0.000377416	0.000138649	0.00147406	0.000182538	0.000255974	0.000363902	0.00266702	0.000410835	0.000337217	0.000342457	0.000344247	4.02e-05	0.000953815	0.000567031	2.89e-05	0.000402949	0.00147365	NA
458	BT	0	16	3	0	0	0	36.2	0		0	1	1	No	None	No	8.4e-05	8.85e-05	0.0041287	0.000499776	8.2e-05	0.000283608	9.79e-05	5.39e-05	0.000127769	0.000276501	8.08e-05	0.000344196	0.000511831	0.000128013	0.000117626	0.000267693	9.19e-05	6.14e-05	4.95e-05	0.000159782	6.69e-05	0.00113292	0.000450781
459	SP	1	10	2	0	0	0	36.4	0		0	1	3	No	None	No	8.43e-05	6e-05	0.00160266	0.000736309	6e-05	0.000167982	0.00016398	0.000127596	0.000114148	7.89e-05	9.98e-05	8.65e-05	0.000124653	6.53e-05	0.000333655	3.84e-05	1.95e-05	5.09e-05	1.95e-05	1.95e-05	0.000120338	0.0013381	NA
460	BT	0	6	1	0	0	0	36.4	0		0	1	3	No	None	No	8.43e-05	0.000161565	NA	0.000485302	0.000111288	0.000180031	6.65e-05	0.000152097	0.000792266	1.95e-05	0.000140545	0.0010657	0.000300186	8.53e-05	6.78e-05	0.000168716	9.42e-05	0.000114501	8.93e-05	5.66e-05	9.13e-05	0.000172213	NA
461	BT	0	16	3	0	0	0	36.5	0		0	1	3	No	None	No	8.45e-05	3.33e-05	0.00203436	0.000132902	3.43e-05	0.000105676	7.42e-05	6.41e-05	0.000112504	1.95e-05	5.45e-05	4.85e-05	0.000190629	0.00010003	2.48e-05	3.58e-05	0.000137867	4.59e-05	6.76e-05	4.37e-05	8.45e-05	0.000144176	NA
462	BT	0	38	4	0	0	0	36.7	0		0	1	3	No	None	No	8.48e-05	0.000208902	0.00289995	0.00535505	0.000233684	0.000490521	0.000522837	0.000258447	0.00013659	0.000284025	0.000312208	0.000406423	0.000238728	0.000255016	0.00119417	7.75e-05	1.95e-05	7.59e-05	9.97e-05	1.95e-05	0.000199346	0.00598066	NA
463	SP	1	6	1	0	0	0	36.2	0		0	1	3	No	None	No	8.49e-05	0.0001	0.00111799	0.000504799	0.000113983	0.000273306	0.000140585	0.000211633	0.000280427	7.33e-05	7.11e-05	0.000188831	0.000436901	7.8e-05	6.44e-05	5.45e-05	0.00014399	8.86e-05	0.000195776	8.55e-05	0.00019043	0.000605567	NA
464	SP	0	23	4	0	0	0	36.4	0		0	1	3	No	None	No	8.54e-05	0.000561057	0.00951038	0.000862701	0.000255471	0.000313845	0.000237381	0.000783912	0.000313842	0.000289008	0.000229724	0.000372805	0.000300211	0.000131515	0.000221988	0.000526381	0.0010186	0.000226665	0.000432471	0.000731825	0.000147934	0.000455348	NA
465	BT	1	9	2	0	0	0	36.3	0		0	1	3	No	None	No	8.54e-05	0.000135167	0.000382295	0.000813727	8.99e-05	0.000291167	5.99e-05	8.25e-05	9.21e-05	0.00030315	8.88e-05	0.000262495	0.000115652	0.00013451	8.79e-05	4.03e-05	5.55e-05	5.62e-05	3.5e-05	0.000170636	0.000129975	0.00113433	0.000569881
466	SP	0	16	3	0	0	0	36.7	0		0	1	3	No	Paracetamol	Yes	8.57e-05	0.00207867	0.00111555	0.00162601	0.000135052	0.000190485	9.62e-05	0.000197615	0.000336048	6.6e-05	6.3e-05	0.000952907	5.41e-05	3.44e-05	8.16e-05	2.17e-05	2.57e-05	5.55e-05	1.95e-05	2.68e-05	6.71e-05	0.000256168	NA
467	SP	0	13	3	0	0	0	36.7	0		0	1	1	No	Paracetamol	Yes	8.57e-05	0.000124724	0.00140818	0.000759293	0.000191622	0.000269026	0.000221237	0.000290988	0.000356235	0.000171554	0.000221036	8.03e-05	0.000579502	6.97e-05	6.18e-05	9.46e-05	3.01e-05	0.000103323	3.06e-05	7.37e-05	0.000138813	0.000271015	NA
468	SP	0	16	3	0	0	0	36.5	0		0	1	3	No	None	No	8.58e-05	0.00013177	0.00149288	0.000271493	0.000291258	0.000717242	0.000169294	0.000824848	0.000495302	0.000197748	0.000137176	7.36e-05	0.000137094	0.000712376	4.66e-05	0.000166387	2.19e-05	8.74e-05	0.00016211	5.89e-05	0.000456202	0.000339758	NA
469	SP	1	58	4	0	0	0	36.6	0		0	1	3	No	None	No	8.59e-05	7.1e-05	NA	0.000908775	7.86e-05	0.000164107	0.000208487	7.85e-05	0.000586307	0.000478555	8.52e-05	0.000151365	0.000105999	0.000115705	0.000238648	0.000685273	0.0001065	0.000131299	0.000791935	9.07e-05	0.000104356	0.00140077	NA
470	KMT	1	12	2	0	0	0	36.5	0		0	1	3	No	None	No	8.61e-05	2.85e-05	0.00203674	0.00100913	1.95e-05	0.000299054	0.000200134	4.61e-05	6.26e-05	2.43e-05	6.24e-05	0.000162248	5.89e-05	7.99e-05	7.41e-05	2.05e-05	1.95e-05	7.4e-05	1.95e-05	1.95e-05	0.000226256	0.0011288	NA
471	SP	0	4	1	0	0	0	36.6	0		0	1	3	No	None	No	8.66e-05	9.06e-05	0.00144288	0.00288431	8.64e-05	0.00015696	0.000130553	0.000277806	0.000134996	2.17e-05	7.86e-05	0.000231804	0.000382544	0.00024396	0.000143175	6.78e-05	7.42e-05	8.16e-05	4.34e-05	9.51e-05	9.75e-05	0.000280531	NA
472	SP	0	33	4	0	0	0	36.7	0		0	1	3	No	None	No	8.68e-05	0.000199738	NA	0.000377397	0.0002279	0.000247052	0.000342083	0.000280471	0.000509946	0.000149044	0.000153012	0.000792915	7.96e-05	8.53e-05	0.000206093	0.00010069	0.000387683	0.000457387	3.54e-05	0.00035639	0.000178219	0.000462034	NA
473	SP	1	1	1	0	0	0	36.2	0		0	0	0	No	None	No	8.69e-05	9.13e-05	0.00308649	0.000664557	0.000124835	0.000163293	6.88e-05	0.000148756	0.000180514	0.000332271	8.66e-05	0.000679474	0.000121381	8.09e-05	7.22e-05	0.000102625	4.44e-05	0.000213573	4.48e-05	7.87e-05	7.57e-05	0.000549688	NA
474	SP	1	5	1	0	0	0	36.5	0		0	1	3	No	None	No	8.69e-05	0.000107099	0.00117094	0.000496219	9.69e-05	0.000194804	0.000118326	0.000165797	0.000185248	1.95e-05	9.56e-05	2.45e-05	0.000380361	9.6e-05	0.000111987	7.91e-05	1.95e-05	9.11e-05	6.34e-05	1.95e-05	0.000140207	0.000947604	NA
475	BT	1	7	2	0	0	0	36.6	0		0	1	3	No	None	No	8.69e-05	0.000100034	0.000761244	0.000677493	0.000127458	0.000279818	6.5e-05	6.46e-05	9.15e-05	0.000232262	6.92e-05	0.000309857	0.000232865	0.000136407	6.74e-05	0.000299428	7.58e-05	8.26e-05	2.88e-05	0.000266147	7.45e-05	0.00146035	0.00103293
476	SP	1	13	3	0	0	0	36.5	0		0	1	3	No	None	No	8.7e-05	0.000135696	NA	0.00095086	0.000202301	0.000358532	0.00026591	0.00038457	0.00137194	0.000460658	0.000120527	6.09e-05	0.000191446	0.000198815	0.00026683	0.00108813	0.000156413	3.84e-05	0.000796439	6.48e-05	0.000194152	0.00428728	NA
477	SP	0	26	4	0	0	0	37.1	0		0	1	1	No	None	No	8.7e-05	7.42e-05	NA	0.00158501	0.000376258	0.000581485	0.000717527	0.000266157	0.000388843	0.00040983	0.00014376	0.00134473	0.000285855	0.000271547	0.00102492	0.000540614	0.000430476	0.00538902	0.000652437	0.000355202	0.000420976	0.000208993	NA
478	KMT	1	3	1	0	0	0	36.8	0		0	1	3	No	None	No	8.7e-05	7.37e-05	0.00434597	0.00109911	8.58e-05	0.000143693	8.64e-05	0.000173495	0.000268202	2.94e-05	4.44e-05	0.000102668	0.000195881	4.09e-05	3.03e-05	3.98e-05	1.95e-05	0.00011939	1.95e-05	3.01e-05	9.36e-05	0.000162286	NA
479	KMT	1	6	1	0	0	0	36	0		0	1	3	No	None	No	8.74e-05	8.85e-05	0.00149626	0.000368006	0.000101685	0.000511936	0.000213538	0.000540408	0.000251544	1.95e-05	5.58e-05	0.000103303	0.000990017	5.8e-05	9.31e-05	3.86e-05	4.3e-05	0.000122344	0.00158919	3.88e-05	0.000478394	0.000761465	NA
480	BT	0	8	2	0	0	0	36.8	0		0	1	3	No	None	No	8.74e-05	6.66e-05	0.000420183	0.000160784	9.65e-05	0.000232354	5.32e-05	0.000215633	0.000233905	7.38e-05	5.85e-05	0.000509786	0.000773497	0.000145253	4.26e-05	3.38e-05	1.95e-05	7.96e-05	7.32e-05	1.95e-05	0.000226824	0.000473225	NA
481	BT	0	40	4	0	0	0	36.5	0		0	1	3	No	None	No	8.74e-05	0.000333126	0.00235581	0.00582369	0.00141287	0.000405551	0.000179502	0.00207929	0.000231079	0.00036571	0.000263468	0.000532926	0.00059468	0.000219783	0.000217674	0.00119964	5.69e-05	6.87e-05	0.000312858	0.000108706	0.000213556	0.00403659	0.00659612
482	SP	1	16	3	0	0	0	37.1	0		0	0	3	No	None	No	8.75e-05	0.000332851	NA	0.00122833	0.000167928	0.000197667	0.00025605	0.00262052	0.000308286	3.17e-05	0.000153378	6.88e-05	0.000196876	9.32e-05	0.000103559	0.000302515	0.00583112	0.000138296	0.000285599	0.0032378	0.000162075	0.000335697	NA
483	BT	0	9	2	0	0	0	36.1	0		0	1	3	No	None	No	8.76e-05	0.000106567	0.00277956	0.000995376	0.000174303	0.00029355	7.51e-05	8.32e-05	0.00012335	0.0004653	9.11e-05	0.00043796	7.8e-05	0.00013534	5.38e-05	0.000302784	3.08e-05	7.25e-05	2.74e-05	0.000135185	0.000145499	0.0013601	0.000805648
484	BT	1	10	2	0	0	0	36.5	0		0	1	3	No	None	No	8.76e-05	0.000282139	0.00060545	0.00108834	8.09e-05	0.000380009	0.000110158	6.37e-05	0.000120613	0.0002039	8.63e-05	0.000224877	0.000135366	0.000134507	0.000115487	0.000300766	0.000129441	6.58e-05	5.66e-05	0.000305297	0.00018498	0.00184812	0.00346932
485	SP	1	1	1	0	0	0	36.2	0		0	1	1	No	None	No	8.77e-05	9.32e-05	0.003201	0.000407218	0.000125378	0.000185143	0.00048412	0.000180877	0.000260122	1.95e-05	0.000103736	0.00014501	0.003625	7.68e-05	0.000105617	9.14e-05	6.38e-05	0.000149024	4.49e-05	9.67e-05	0.000113371	0.000156134	NA
486	SP	0	25	4	0	0	0	36.5	0		0	1	3	No	None	No	8.77e-05	0.000510347	NA	0.000851246	0.00478682	0.000443926	0.000633487	0.00166752	0.000515992	0.000634373	0.000263141	0.000348535	0.000121382	0.000245181	0.000408867	0.00116284	0.000293125	0.000310865	0.000631501	0.000259523	0.000329972	0.000391184	NA
487	BT	1	16	3	0	0	0	36.2	0		0	1	3	No	None	No	8.78e-05	9.63e-05	0.000448204	0.000431822	0.000116142	0.000177077	7.24e-05	5.66e-05	0.000682371	0.000216212	0.000170386	0.000322828	0.000103266	0.000100769	0.000100607	0.000255275	3.37e-05	7.74e-05	0.000135844	0.000134901	0.000111897	0.000885068	0.00136559
488	SP	1	8	2	0	0	0	36.6	0		0	1	3	No	None	No	8.8e-05	0.00251056	0.00128267	0.000260927	0.000139428	0.000802116	0.00169576	0.000414262	0.000398566	0.000103915	5.62e-05	8.16e-05	0.000562709	3.35e-05	6.9e-05	2.53e-05	2e-05	0.00010708	1.95e-05	2.22e-05	0.000769324	0.000599103	NA
489	SP	1	9	2	0	0	0	36.4	0		0	1	3	No	None	No	8.81e-05	7.25e-05	0.00126484	0.000427107	5.79e-05	8.5e-05	5.73e-05	0.000169531	0.000880408	0.000197332	5.95e-05	0.00165649	0.000542572	0.000106406	5.84e-05	4.69e-05	2.18e-05	0.00207336	3.16e-05	3.82e-05	7.02e-05	0.000197706	NA
490	SP	0	9	2	0	0	0	36.5	0		0	0	2	No	None	No	8.83e-05	0.000116888	0.000732158	0.000350453	0.000140471	0.000210555	0.000128226	0.000207205	0.00030735	3.66e-05	3.28e-05	0.000244641	0.000282728	2.47e-05	4.5e-05	2.5e-05	5.46e-05	0.000201923	2.45e-05	9.35e-05	0.00010457	0.000112537	NA
491	BT	1	7	2	0	0	0	36.5	0		0	1	3	No	None	No	8.86e-05	7.24e-05	0.000913122	0.000470425	7.5e-05	0.000180339	0.00017239	0.000168421	0.000157081	4.27e-05	0.000125982	0.000126705	0.000987553	7.17e-05	0.000373335	4.68e-05	0.000213697	6.13e-05	1.95e-05	0.000130661	0.000128117	0.00111234	NA
492	SP	1	3	1	0	0	0	36.6	0		0	1	1	No	None	No	8.87e-05	0.000574886	0.000384044	0.000217037	5.62e-05	7.57e-05	0.000213557	0.000115018	0.000152295	0.000333195	3.96e-05	0.000103724	0.000521708	4.55e-05	3.52e-05	3.9e-05	2.46e-05	4.73e-05	1.99e-05	8.3e-05	3.6e-05	6.31e-05	NA
493	SP	0	58	4	0	0	0	36.4	0		0	1	3	Yes	Antibiotic	Yes	8.87e-05	8.23e-05	0.00100652	0.000287899	0.00250706	0.000198196	0.000107071	0.00016229	0.000184454	8.85e-05	0.000102208	0.000279808	8.87e-05	0.00033673	9.15e-05	0.00150494	1.95e-05	0.000103817	3.91e-05	4.47e-05	0.000127775	0.000963017	NA
494	SP	1	6	1	0	0	0	36.5	0		0	1	3	No	None	No	8.88e-05	0.00016873	NA	0.000510891	0.000259828	0.000372275	0.000711444	0.000362605	0.000584698	9.82e-05	0.000253619	0.00105701	0.000218127	0.000113657	0.000142307	0.000147364	0.000251258	0.000185912	5.47e-05	0.000245735	0.000271913	0.00163498	NA
495	BT	1	19	3	0	0	0	36.6	0		0	1	3	No	None	No	8.88e-05	9.96e-05	0.00177934	0.0018963	9.21e-05	0.000299513	7.9e-05	5.24e-05	0.00152374	0.000299714	9.52e-05	0.000308614	9.5e-05	0.000253383	9.2e-05	0.000233735	5.15e-05	7.77e-05	2.5e-05	0.000227723	8.83e-05	0.00128669	0.00139928
496	SP	0	4	1	0	0	0	36	0		0	1	3	No	None	No	8.91e-05	0.000148485	0.00997513	0.000667925	9.34e-05	0.000163569	0.000180141	0.000337681	0.000689812	6.69e-05	8.82e-05	0.000126407	0.000146218	0.000168627	0.00010095	0.000129664	7.57e-05	0.000140981	5.57e-05	0.000149865	0.000132519	0.00225194	NA
497	BT	1	20	3	0	0	0	36.3	0		0	1	3	No	None	No	8.94e-05	0.000226545	0.000613943	0.000504229	0.000115121	0.000267242	0.000120512	5.04e-05	0.000224676	0.000307059	0.000123229	0.000633298	0.000515408	0.000348599	7.99e-05	0.00022811	5.18e-05	8.28e-05	2.88e-05	0.000164148	0.000361828	0.00113106	0.00514037
498	BT	1	9	2	0	0	0	36.7	0		0	1	3	No	None	No	8.95e-05	8.72e-05	0.00582234	0.00106266	8.33e-05	0.000348753	0.000833751	0.000185031	0.00018306	0.00909602	0.000228094	0.000175942	0.00105357	0.00158352	0.000416981	6.06e-05	1.95e-05	5.28e-05	2.29e-05	3.18e-05	0.000227772	0.00218737	NA
499	SP	0	7	2	0	0	0	36.7	0		0	0	0	Yes	None	No	8.97e-05	0.000132639	0.000967658	0.000249018	0.000116567	0.000174266	9.58e-05	0.000176455	0.000181863	4.11e-05	0.000107462	0.000220465	0.000426231	8.38e-05	6.73e-05	0.000131715	3.97e-05	0.000128411	3.9e-05	4.35e-05	0.000102138	0.000472764	NA
500	SP	0	5	1	0	0	0	36.8	0		0	1	2	No	None	No	8.98e-05	0.00335979	0.00131021	0.00139779	5.5e-05	0.000149345	0.000144837	9.63e-05	0.00138831	4.34e-05	0.000112119	0.00015512	0.000241612	8.75e-05	9.95e-05	6.1e-05	0.00017481	5.2e-05	3.17e-05	0.000103311	7.71e-05	0.000522794	NA
501	BT	0	9	2	0	0	0	36.7	0		0	1	3	No	None	No	9.02e-05	7.87e-05	0.000476261	0.000550085	9.82e-05	0.000234077	5.29e-05	5.61e-05	0.000108038	0.000208793	6.95e-05	0.000236529	0.000310361	0.000117491	0.00288022	0.000315568	3.01e-05	5.39e-05	2.53e-05	0.000122807	0.000102655	0.0021898	0.00352285
502	SP	1	4	1	0	0	0	36.8	0		0	1	2	No	None	No	9.04e-05	4.6e-05	0.00137196	0.00362559	4.6e-05	7.72e-05	0.000280553	6.51e-05	9.44e-05	4.7e-05	4.15e-05	9.75e-05	8.5e-05	7.92e-05	2.46e-05	4.98e-05	4.43e-05	0.000197571	2.5e-05	3.82e-05	4.67e-05	9.62e-05	NA
503	BT	1	44	4	0	0	0	36.5	0		0	1	3	No	None	No	9.04e-05	0.000259884	0.00404401	0.00116844	0.000110343	0.000232074	0.000186758	4.59e-05	0.000338491	0.000217984	0.000236233	0.000321937	0.000528571	0.000173218	0.000346319	0.000341779	0.000303378	0.000103744	0.000276936	0.000111092	9e-05	0.00196855	0.00591524
504	SP	0	55	4	0	0	0	36.1	0		0	1	3	No	None	No	9.05e-05	2.15e-05	0.000224873	0.000279599	0.00245789	5.45e-05	3.17e-05	0.000228744	0.000464699	0.000233792	2.91e-05	0.000472945	0.000305446	0.0107499	4.85e-05	0.00185174	1.95e-05	0.000121472	0.000834656	1.95e-05	2.25e-05	9.85e-05	NA
505	BT	0	20	3	0	0	0	36.6	0		0	1	3	No	None	No	9.06e-05	0.000324711	0.00098584	0.000527958	0.000162471	0.000246068	0.000180865	0.000260461	0.000342855	3.71e-05	0.000119282	6.11e-05	0.000419188	0.000100659	9.37e-05	0.00010153	0.000473639	0.000110343	4.14e-05	0.000463285	0.000123968	0.000546426	NA
506	SP	0	21	4	0	0	0	36.5	0		0	1	3	No	None	No	9.08e-05	0.000134207	NA	0.000670037	0.000921337	9.56e-05	0.0002481	0.000892041	0.000559508	4.78e-05	0.000588567	0.000450239	0.00016475	0.000101396	7.67e-05	0.00251462	0.000282934	0.000324586	0.000833881	0.000251479	0.000105369	0.000422819	NA
507	KMT	1	20	3	0	0	0	36.6	0		0	1	3	No	None	No	9.09e-05	0.000181624	0.001029	0.000916178	0.000328554	0.000261816	0.000180108	0.000259639	0.000341924	5.96e-05	0.000133751	8.42e-05	0.000213614	9.75e-05	0.00125461	0.000549796	7.41e-05	0.000142148	0.000141396	8.78e-05	0.00014177	0.000543852	NA
508	SP	0	8	2	0	0	0	36.4	0		0	1	3	Yes	None	No	9.12e-05	4.37e-05	NA	0.000248799	1.97e-05	8.29e-05	0.00160901	4.89e-05	8.06e-05	1.95e-05	5.74e-05	4.97e-05	4.89e-05	3.15e-05	5.52e-05	2.24e-05	0.000185749	4.33e-05	3.12e-05	0.000122528	7.12e-05	0.000388	NA
509	BT	0	7	2	0	0	0	36.4	0		0	1	3	No	None	No	9.13e-05	0.000177996	0.000892076	0.000714152	3.61e-05	0.00054899	0.000104532	0.000126436	8.06e-05	0.000604645	8e-05	0.000710961	0.00031471	0.000233838	7.27e-05	0.000236469	0.000102757	7.2e-05	2.8e-05	0.000388105	6.82e-05	0.000689606	0.000551551
510	SP	0	7	2	0	0	0	36.9	0		0	0	3	No	Paracetamol	Yes	9.16e-05	3.88e-05	0.000529313	0.00495781	2.83e-05	0.000163326	8.01e-05	4.91e-05	0.000448004	0.000140712	4.98e-05	8.34e-05	0.000272567	0.000127059	7.24e-05	1.95e-05	1.95e-05	3.71e-05	1.95e-05	2.45e-05	0.000225755	0.00120553	NA
511	BT	0	1	1	0	0	0	36.2	0		0	1	1	No	None	No	9.16e-05	9.87e-05	0.00315192	0.00033187	0.000128558	0.000206144	0.00191837	0.000182656	0.000248166	1.95e-05	0.000103513	5.32e-05	4.47e-05	0.000466052	2.44e-05	0.000172823	1.95e-05	0.000119481	6.97e-05	4.94e-05	8.44e-05	0.00019257	NA
512	BT	1	12	2	0	0	0	36.7	0		0	1	3	No	None	No	9.16e-05	0.00011526	0.00292352	0.00109016	0.000171645	0.00029035	5.63e-05	8.82e-05	0.000327833	0.000436412	0.000100457	0.00049418	0.000486599	0.000145019	6.84e-05	0.00036679	2.6e-05	7.42e-05	3.06e-05	0.000134381	0.000133115	0.00121168	0.000589666
513	BT	0	38	4	0	0	0	36.8	0		0	1	1	No	None	No	9.2e-05	0.000216178	0.00123573	0.000571302	0.000212349	0.000225973	0.000187612	0.00015877	0.000495196	0.00057866	9.35e-05	0.000461743	0.00053913	0.000784161	8.66e-05	0.00380966	5.74e-05	4.81e-05	0.000454798	7.38e-05	0.000180368	0.000817315	NA
514	BT	0	10	2	0	0	0	36.7	0		0	1	3	No	None	No	9.2e-05	0.000176653	0.00255866	0.00125298	9.82e-05	0.000349626	0.00112338	9.4e-05	0.000265971	0.000291952	0.000157346	0.000267895	0.000950968	0.000181947	0.000108895	0.000330498	0.000172397	7.5e-05	3.91e-05	0.000331224	0.000107558	0.00160047	0.00266924
515	BT	1	3	1	0	0	0	36.3	0		0	1	3	No	None	No	9.22e-05	0.000163906	0.00591844	0.00101523	0.000136842	0.000706202	9.75e-05	0.000156216	8.77e-05	0.000483011	9.84e-05	0.000625365	0.000211583	0.000188534	9.45e-05	0.000320517	0.000124328	8.05e-05	3.04e-05	0.00055678	0.000146941	0.0014801	0.00137829
516	BT	0	60	4	0	0	0	36.9	0		0	1	3	No	None	No	9.22e-05	6.97e-05	0.000485482	0.00100834	8.03e-05	0.0002419	0.000518063	8.23e-05	0.000125106	0.000157055	0.00014812	0.000252954	0.00018925	0.000112499	0.000134031	0.000420283	6.67e-05	8.19e-05	0.000117685	0.000213162	0.000105952	0.000880921	0.0054477
517	SP	0	29	4	0	0	0	35.9	0		0	1	3	No	None	No	9.24e-05	6.6e-05	0.000995248	0.000297259	7.71e-05	0.000128486	6.19e-05	0.000115915	0.000193431	1.97e-05	5.52e-05	8.69e-05	0.000198339	0.000789323	5.32e-05	3.65e-05	3.63e-05	5.68e-05	3.26e-05	4.91e-05	7.41e-05	0.000135328	NA
518	BT	0	20	3	0	0	0	36.7	0		0	1	1	No	None	No	9.24e-05	6.05e-05	0.000342048	0.000377189	0.000112737	0.000169397	2.43e-05	5.63e-05	9.81e-05	0.00023259	6.01e-05	0.000221902	0.000262473	7.45e-05	2.83e-05	0.000138451	1.95e-05	4.64e-05	0.000101584	7.38e-05	0.000173319	0.000609167	0.000174733
519	SP	0	9	2	0	0	0	36.3	0		0	0	1	Yes	None	No	9.26e-05	0.00011749	0.00156283	0.000634652	7.65e-05	0.000150619	0.000202436	0.000137941	0.000217135	1.95e-05	3.85e-05	8.15e-05	0.000168105	2e-05	0.000177116	2.61e-05	0.000200137	2.88e-05	1.95e-05	0.000105194	5.58e-05	0.000196155	NA
520	BT	0	33	4	0	0	0	36.8	0		0	1	3	No	None	No	9.26e-05	7.37e-05	0.000319422	0.00236967	0.000107392	0.000241404	0.000195606	8.14e-05	0.00111913	0.000269655	0.000120648	0.000233473	0.000385082	0.000282402	9.51e-05	0.000333972	2.23e-05	7.54e-05	0.00014223	0.000104053	0.000155217	0.00194682	0.00230741
521	KMT	1	7	2	0	0	0	36.5	0		0	1	3	No	None	No	9.27e-05	0.00053699	0.00126405	0.00044366	0.00014386	0.000214378	0.000146426	0.000189344	0.000864746	0.000924317	7.91e-05	7.23e-05	0.00122557	0.000112653	0.00129739	5.55e-05	0.00032883	7.05e-05	1.95e-05	0.000232816	9.88e-05	0.000309531	NA
522	SP	1	24	4	0	0	0	36.8	0		0	1	3	No	None	No	9.29e-05	0.000100918	0.00126655	0.0014777	0.000312862	0.000116155	0.00015025	0.00151818	0.000156465	1.95e-05	0.000178866	0.00011869	0.000539888	4.98e-05	8.68e-05	0.000223512	2.07e-05	5.23e-05	0.000211563	2.32e-05	5.56e-05	0.000358931	NA
523	BT	0	39	4	0	0	0	36.4	0		0	1	1	No	None	No	9.32e-05	9.51e-05	0.000761333	0.00032274	7.25e-05	0.000141803	0.000105551	0.000118041	0.000160086	4.36e-05	6.96e-05	4.5e-05	0.00161459	7.6e-05	4.97e-05	6.19e-05	2.03e-05	6.16e-05	2.08e-05	4.25e-05	7.57e-05	0.000199611	NA
524	KMT	1	35	4	0	0	0	36.1	0		0	1	2	No	None	No	9.35e-05	0.000128626	0.00184209	0.000214911	0.000262846	0.000176835	0.000231989	0.00126104	0.000588181	6.12e-05	7.64e-05	9.92e-05	0.00264544	0.000368445	3.8e-05	0.00112813	2.23e-05	0.000131605	0.000806212	2.14e-05	9.43e-05	0.000465519	NA
525	SP	1	13	3	0	0	0	36.8	0		0	1	2	No	None	No	9.36e-05	2.99e-05	0.00344347	0.000291696	0.000377389	6.89e-05	0.000117509	0.000778898	0.000366297	2.32e-05	4.5e-05	8.47e-05	0.000116666	7.19e-05	0.000136432	2.94e-05	1.95e-05	3.48e-05	5.99e-05	1.95e-05	4.36e-05	0.000240319	NA
526	KMT	1	58	4	0	0	0	36.3	0		0	1	1	No	None	No	9.36e-05	0.0005451	0.00296669	0.00409062	0.000327789	0.000226053	0.000603714	0.00131524	0.00187817	0.000713595	0.000311849	0.00108702	0.00350772	0.000602765	0.0030216	0.00895455	0.000155486	0.000284701	0.00194805	0.000185249	0.000191063	0.00510959	NA
527	BT	0	9	2	0	0	0	36.3	0		0	1	1	No	None	No	9.37e-05	0.000293329	0.00111155	0.00028704	0.00012062	0.0001926	0.00131481	0.000230258	0.000264906	0.000624778	9.42e-05	6.37e-05	0.000108982	9.16e-05	9.48e-05	7.83e-05	7.41e-05	0.00012842	4.51e-05	0.000141042	8.56e-05	0.000342546	NA
528	BT	1	19	3	0	0	0	36.9	0		0	1	3	No	None	No	9.41e-05	0.000130995	0.000781135	0.000383011	8.08e-05	0.000214256	7.8e-05	6.46e-05	9.36e-05	0.000324188	9.83e-05	0.00045655	0.000219621	0.000159215	0.000104348	0.00021664	4.13e-05	6.42e-05	3.5e-05	0.000157996	4.87e-05	0.000636658	0.00079496
529	BT	1	20	3	0	0	0	35.9	0		0	1	3	No	None	No	9.41e-05	0.000104201	0.00104709	0.000433483	9.56e-05	0.000219764	8.53e-05	6.84e-05	0.000285241	0.000172376	7.52e-05	0.000192106	0.000253628	0.000146631	7.52e-05	0.000494726	3.26e-05	0.00010069	0.000165566	0.000150211	5.47e-05	0.000579694	0.000317065
530	SP	1	9	2	0	0	0	36.3	0		0	1	3	No	None	No	9.42e-05	9.94e-05	0.00148521	0.000199171	7.75e-05	0.000183623	0.000189452	0.000132547	0.000182008	9.17e-05	7.56e-05	7.44e-05	0.000240253	6.8e-05	0.000121322	6.96e-05	0.00349836	9.12e-05	2.95e-05	0.00228365	0.000122747	0.00015873	NA
531	SP	1	45	4	0	0	0	35.5	0		0	1	3	No	None	No	9.42e-05	0.000375837	NA	0.00210019	0.0043245	0.000567222	0.00154835	0.00138673	0.00135182	0.00115626	0.000258819	0.000312229	0.000261894	0.000343103	0.000779531	0.00205423	0.000719172	0.00031068	0.00350447	0.000703414	0.00065336	0.000783473	NA
532	BT	1	42	4	0	0	0	36.7	0		0	1	3	No	None	No	9.42e-05	3.95e-05	0.000338571	0.000301325	0.000240237	0.000133223	4.33e-05	4.75e-05	0.00257908	0.000268111	5.8e-05	0.000120118	9.23e-05	0.000116524	3.01e-05	0.00146542	2e-05	8.13e-05	0.00612584	7.41e-05	4.54e-05	0.000436278	0.000306943
533	BT	1	27	4	0	0	0	36.5	0		0	1	1	No	None	No	9.43e-05	0.00259492	0.00108529	0.0015865	0.000350283	0.000269618	0.00059142	0.000106658	0.00250716	0.000597793	0.000166481	0.000331484	0.000726958	0.000475618	0.000865724	0.00190853	0.000147276	0.000147224	0.000497388	9.18e-05	0.000120732	0.000328212	NA
534	SP	0	24	4	0	0	0	36.1	0		0	1	3	No	None	No	9.44e-05	6.49e-05	NA	0.000202585	0.000179999	0.000162315	0.00113113	0.000133728	0.000324247	2.51e-05	2.07e-05	0.0125479	0.000179358	2.87e-05	8.43e-05	2.32e-05	4.79e-05	4.53e-05	0.000115481	4.98e-05	8.6e-05	0.000202405	NA
535	SP	0	4	1	0	0	0	36.6	0		0	1	1	No	None	No	9.45e-05	9.33e-05	0.000989792	0.000393645	6.55e-05	0.000127908	5.84e-05	0.000111958	0.000154461	4.21e-05	5.24e-05	7.85e-05	0.000145575	5.57e-05	9.57e-05	6.2e-05	6.47e-05	0.00010223	1.95e-05	5.94e-05	0.000105038	0.000226012	NA
536	BT	1	3	1	0	0	0	36.6	0		0	1	3	No	None	No	9.45e-05	7.5e-05	NA	0.00041578	9.86e-05	0.000154979	0.000113031	0.000191801	0.000271608	0.000110806	5.3e-05	0.000533828	0.000676123	4.55e-05	3.78e-05	4.42e-05	1.95e-05	6.34e-05	1.95e-05	4.14e-05	9.65e-05	0.000215088	NA
537	BT	0	50	4	0	0	0	36.1	0		0	1	3	No	None	No	9.45e-05	9.68e-05	0.0013857	0.00290597	0.000134839	0.000328669	0.000187093	8.93e-05	0.00042233	0.000487761	9.62e-05	0.000435763	0.000496102	0.000199847	7.54e-05	0.00025958	3.93e-05	7.08e-05	0.000237194	0.000166922	0.000119379	0.000780292	0.000256734
538	SP	0	27	4	0	0	0	36.4	0		0	1	3	Yes	None	No	9.47e-05	9.51e-05	0.00393629	0.000226883	0.000167969	0.000159717	6.28e-05	0.000129359	0.000536077	3.26e-05	5.73e-05	0.000142701	0.00011862	2.43e-05	6.14e-05	0.000512707	0.00137557	5.2e-05	0.000615078	0.0011143	7.96e-05	0.000263606	NA
539	BT	0	50	4	0	0	0	36.3	0		0	1	3	No	None	No	9.48e-05	0.000682825	0.000236925	0.000175278	0.00184667	0.00031183	9.01e-05	0.000487565	0.00144186	0.000124028	6.12e-05	0.00012745	0.000150207	8.99e-05	0.000294245	0.000333784	1.95e-05	0.000489056	0.000404173	6.14e-05	0.000195375	0.00073056	0.000414999
540	SP	0	6	1	0	0	0	36.2	0		0	0	0	No	None	No	9.51e-05	0.0001638	0.00164166	0.000281205	0.000133843	0.000202116	0.00141343	0.000229932	0.000408972	6.45e-05	5.38e-05	0.000259619	4.14e-05	8.25e-05	3.38e-05	6.93e-05	2.87e-05	9.23e-05	1.95e-05	5.22e-05	8.9e-05	0.000281335	NA
541	KMT	0	4	1	0	0	0	37.2	0		0	1	3	No	None	No	9.51e-05	0.000143473	0.00090236	0.000423347	0.000158996	0.0002498	0.000204167	0.000348269	0.000439233	0.000319553	8.72e-05	0.000213034	0.000403193	6.99e-05	4.88e-05	7.5e-05	4.38e-05	9.94e-05	3.66e-05	3.7e-05	0.000153882	0.000131627	NA
542	BT	1	45	4	0	0	0	36.3	0		0	0	0	No	None	No	9.51e-05	0.000191574	0.00219927	0.000740234	0.000668819	0.00041864	0.00112339	8.9e-05	0.00132602	0.000452318	0.000315544	0.000675232	0.000425906	0.000202497	0.00020926	0.00257633	5.02e-05	0.000116134	0.00161062	0.000188909	0.000319278	0.00124351	0.00191143
543	BT	0	8	2	0	0	0	36.2	0		0	1	3	No	None	No	9.52e-05	0.000121643	0.00335515	0.000569267	0.00014072	0.000235306	8.14e-05	0.000103765	0.000116947	0.00043613	8.75e-05	0.00043426	0.000614006	0.000105915	7.39e-05	0.000239421	5.96e-05	7.49e-05	2.56e-05	0.000158787	0.000101674	0.000939864	0.000634462
544	SP	0	2	1	0	0	0	35	0	neg	0	1	3	Yes	Paracetamol	Yes	9.53e-05	0.000155871	0.000439357	0.000383431	0.000168328	0.000267099	8.34e-05	0.000379774	0.000601763	0.000105923	4.94e-05	3.55e-05	4.25e-05	0.000149197	7.59e-05	3.98e-05	1.95e-05	5.12e-05	2.08e-05	5.09e-05	0.000129468	0.00090269	NA
545	BT	1	8	2	0	0	0	36.2	0		0	1	1	No	None	No	9.58e-05	0.00010898	0.00102035	0.00061898	0.000176355	0.000231775	0.000227938	0.000243394	0.000447422	1.99e-05	0.000167509	0.00201903	0.00313252	0.000450782	0.000251699	0.000122927	0.000310207	0.00019159	1.95e-05	0.000288519	0.00018224	0.00129382	NA
546	SP	1	19	3	0	0	0	35.9	0		0	1	3	No	None	No	9.6e-05	0.000161683	NA	0.00063525	0.000225881	0.000190602	0.000169449	0.000449777	0.000602405	0.00119817	5.85e-05	0.000295502	0.000548084	0.00128292	0.000201097	0.000482932	0.00105286	0.000281947	0.000565162	0.00137789	0.000138214	0.000364012	NA
547	KMT	0	20	3	0	0	0	36.4	0		0	1	3	No	None	No	9.6e-05	0.000116228	0.000802382	0.000777605	0.000551395	0.00123743	0.000606207	0.00082414	0.000212349	0.000123343	0.000105951	0.000550747	0.0048702	0.000285457	9.44e-05	0.00117547	3.12e-05	2.78e-05	0.000750907	1.95e-05	0.000804853	0.000408035	NA
548	BT	0	8	2	0	0	0	36.2	0		0	1	3	No	None	No	9.62e-05	9.79e-05	0.000777148	0.00055709	0.000159036	0.000312894	0.000101542	0.000413705	0.000320952	4.59e-05	7.61e-05	3.54e-05	5.61e-05	9.55e-05	6.9e-05	7.19e-05	4.22e-05	7.59e-05	3.81e-05	5.85e-05	0.000211047	0.000437307	NA
549	SP	1	25	4	0	0	0	36.4	0		0	1	3	No	None	No	9.64e-05	0.00154026	NA	0.000240563	2.78e-05	5.88e-05	0.000440477	0.000102111	6.93e-05	1.95e-05	3.16e-05	3.53e-05	0.000161727	0.000205121	0.000513369	2.31e-05	1.95e-05	2.7e-05	1.95e-05	1.95e-05	4.3e-05	0.00019356	NA
550	BT	1	12	2	0	0	0	36.6	0		0	1	3	No	None	No	9.66e-05	0.000919882	0.000443718	0.000452978	7.44e-05	0.000218431	0.000236867	7.56e-05	6.63e-05	0.000158933	8.72e-05	0.000246203	0.00106382	0.000135925	0.000143753	0.000431767	2.95e-05	8.61e-05	5.01e-05	0.000162026	3.3e-05	0.000540877	0.000653889
551	SP	1	9	2	0	0	0	36.2	0		0	0	3	No	None	No	9.68e-05	0.00023636	0.00636054	0.000567962	0.000155887	0.000200777	8.95e-05	0.000111429	0.000295504	5e-05	0.000114892	8.31e-05	0.000144652	4.54e-05	9.41e-05	6.67e-05	0.000250106	0.000110541	3.85e-05	0.000178807	0.000253874	0.000429011	NA
552	SP	1	2	1	0	0	0	36.9	0		0	1	3	No	None	No	9.68e-05	0.000151184	0.00111695	0.000528793	0.000194988	0.000234538	0.00033369	0.000242274	0.000386714	0.00115843	0.000141444	0.000148687	0.000197671	0.000174953	0.000130575	0.000158029	0.000236682	0.000207307	5.49e-05	0.000271498	0.000149109	0.000127766	NA
553	BT	0	8	2	0	0	0	36.4	0		0	1	3	No	None	No	9.69e-05	8.35e-05	0.00409092	0.00175117	0.000100807	0.000277506	0.000360639	4.58e-05	0.000104633	0.00028438	8.89e-05	0.000360126	0.00012027	0.000113234	0.000104238	0.000322618	0.000126221	6.13e-05	4.02e-05	0.000154948	4.4e-05	0.000932603	0.00127771
554	BT	0	>18	4	0	0	0	36	0		0	1	3	No	None	No	9.71e-05	6.66e-05	0.00127479	0.00115189	0.00200031	0.000543277	5.42e-05	0.0129316	0.000412968	0.000250308	0.000980142	0.00023725	0.000214916	0.000118929	0.000118149	0.00741351	3.56e-05	0.000234904	0.000609677	7.01e-05	0.00112162	0.000566785	0.000391985
555	SP	1	15	3	0	0	0	35.9	0		0	1	3	Yes	None	No	9.72e-05	6.2e-05	0.00277724	0.000629871	6.2e-05	0.000230726	0.000285424	0.000157303	0.00023114	2.95e-05	4.77e-05	6.99e-05	7.89e-05	6.29e-05	8.84e-05	2.94e-05	0.000257126	4.47e-05	0.000125633	0.000201546	0.00018537	0.000642494	NA
556	BT	1	41	4	0	0	0	36.4	0		0	1	3	No	None	No	9.72e-05	0.000106898	0.00128795	0.000517226	9.37e-05	0.000210685	0.0001272	8.56e-05	0.000201001	0.000201996	0.000123131	0.000337696	0.000559588	0.00019733	0.000101263	0.000520611	5.92e-05	0.000112997	6.72e-05	0.000227058	6.47e-05	0.000451733	0.0012299
557	BT	0	11	2	0	0	0	36.3	0		0	1	3	No	None	No	9.75e-05	7.87e-05	0.000689732	0.000901184	0.000113462	0.000273047	8.03e-05	6.34e-05	0.000226533	0.000348419	0.000116588	0.000272878	0.00049887	0.00020161	0.000339731	0.000344152	0.000103947	7.54e-05	3.19e-05	0.000272734	0.000111643	0.00281009	0.00293853
558	BT	0	9	2	0	0	0	36.5	0		0	1	3	No	None	No	9.76e-05	5.77e-05	NA	0.000267775	6.97e-05	0.000113374	0.000158233	0.000130663	0.000234527	1.95e-05	7.46e-05	0.000602417	0.000199074	6.41e-05	0.000118169	4.93e-05	0.000104943	9.04e-05	4.37e-05	5.19e-05	6.27e-05	0.000284692	NA
559	BT	0	10	2	0	0	0	36.4	0		0	1	3	No	None	No	9.77e-05	8.96e-05	0.000247523	0.0100073	9.84e-05	0.000222216	4.58e-05	4.93e-05	0.000166126	0.000228232	8.74e-05	0.00018732	0.000133664	9.92e-05	8.26e-05	0.000348771	4.01e-05	5.29e-05	0.000142361	0.000212735	0.000108505	0.00120813	0.00138091
560	BT	1	65	4	0	0	0	36.1	0		0	1	2	No	None	No	9.78e-05	0.000261194	0.000865719	0.000686033	0.000871521	0.000584676	0.000962772	0.000970606	0.00130666	8.41e-05	0.000998087	0.00227841	0.00354159	7.92e-05	6.83e-05	0.00223137	0.000154705	0.0149299	0.00133036	7.39e-05	0.000415008	0.000409736	NA
561	SP	0	18	3	0	0	0	36.6	0		0	0	0	No	None	No	9.8e-05	0.000103633	0.00455047	0.000677064	7.38e-05	0.000238575	0.000155342	0.000122288	0.000157172	2.03e-05	0.000126845	0.000713625	0.000346863	0.000107735	0.000217238	3.91e-05	4.15e-05	5.37e-05	0.000160755	4.73e-05	0.000214067	0.00256385	NA
562	SP	1	16	3	0	0	0	36.6	0		0	1	3	No	None	No	9.8e-05	0.000221711	0.000829982	0.000459186	0.000144243	0.000134867	0.000820944	0.000624544	0.000304684	0.000266897	7.15e-05	7.52e-05	0.000398177	0.000142026	0.000945237	0.00023653	0.000409477	0.000100086	0.000235509	2.54e-05	0.000116351	0.00135372	NA
563	KMT	0	37	4	0	0	0	36.2	0		0	1	1	No	Alum milk	Yes	9.81e-05	8.88e-05	0.00395608	0.00255913	0.000752198	0.000278644	0.000168327	0.000188709	0.0004755	7.57e-05	0.000415508	0.00241012	0.000149936	0.000368441	0.000154866	0.0014008	8.03e-05	8.83e-05	0.000532288	6.68e-05	0.000175136	0.000548305	NA
564	BT	1	30	4	0	0	0	36	0		0	1	3	No	None	No	9.83e-05	0.000164744	0.00074211	0.000562186	0.000178109	0.000301859	0.0001446	0.000880603	0.000267617	0.000448476	0.000228464	0.000351816	0.000705872	0.000220149	0.000120345	0.000242853	6.73e-05	5.99e-05	0.000296339	0.000168721	0.00042068	0.00135702	0.00123335
565	BT	1	12	2	0	0	0	36.6	0		0	1	1	No	None	No	9.83e-05	0.000104979	0.00451559	0.000969845	6.84e-05	0.000268524	0.000146018	8.79e-05	0.000103899	0.000257119	0.000109098	0.000225988	0.000272604	0.000154985	0.000675022	0.000172513	0.00010028	7.71e-05	2.42e-05	0.000302569	0.000752722	0.00359717	0.00421581
566	SP	0	18	3	0	0	0	36.1	0	neg	0	1	3	No	None	No	9.87e-05	0.000927078	0.00174626	0.00143385	0.00180219	0.000334862	0.000576473	0.00107123	0.000509242	0.000137292	0.00418961	0.000771646	0.000956199	0.0031125	0.000573902	0.000589635	0.000142762	8.11e-05	0.00216864	6.49e-05	0.000284194	0.000483854	NA
567	BT	0	5	1	0	0	0	36.8	0		0	1	3	No	None	No	9.88e-05	0.000149409	0.00067911	0.000953822	0.000163462	0.000261773	0.000206676	0.00021514	0.000260649	9.84e-05	4.89e-05	3.62e-05	0.000297781	5.68e-05	0.000292317	3.54e-05	7.72e-05	5.68e-05	1.95e-05	7.22e-05	0.00020754	0.000277128	NA
568	BT	1	5	1	0	0	0	36.8	0		0	1	3	No	None	No	9.9e-05	0.000116255	0.00513544	0.000582442	0.000126793	0.000319313	7.54e-05	7.98e-05	0.000131801	0.000367489	8.95e-05	0.000365319	0.000119377	0.000144631	8.25e-05	5.37e-05	6.31e-05	6.89e-05	4.1e-05	0.00016526	0.000140945	0.00106717	0.000362514
569	BT	1	22	4	0	0	0	36.3	0		0	1	3	No	None	No	9.9e-05	0.00012851	0.000492172	0.000703022	0.000143829	0.000268332	0.000970364	7.37e-05	0.000539969	0.000286275	0.000118406	0.000244337	0.000376353	0.000162845	6.22e-05	0.000205131	8.19e-05	0.000101742	0.000395654	0.000154125	0.000302722	0.000678919	0.000242328
570	KMT	1	42	4	0	0	0	36	0		0	1	3	No	None	No	9.94e-05	0.000119719	0.00255678	0.00746258	0.00200489	0.0014197	0.000448428	0.000122792	0.000505027	0.000536742	0.000149573	0.00337778	0.000550861	0.00100022	0.0008376	0.00481342	0.000111821	0.000181708	0.00154526	7.98e-05	0.00221702	0.00167769	NA
571	SP	0	15	3	0	0	0	36.8	0		0	0	0	No	None	No	9.99e-05	0.000794232	0.000503971	0.000317999	6.6e-05	9.04e-05	9.42e-05	5.22e-05	0.000178242	1.95e-05	4.77e-05	3.79e-05	0.000212604	3.55e-05	4.17e-05	0.000144315	6.79e-05	5.83e-05	0.00030449	0.000268738	6.85e-05	0.00169847	NA
572	BT	1	72	4	0	0	0	36	0		0	1	3	No	None	No	0.000100087	0.000132205	0.000821615	0.000541333	0.000103201	0.000341708	0.000593326	8e-05	0.000152971	0.000401111	9.05e-05	0.000531812	9.15e-05	0.000142215	8.34e-05	0.000224497	0.00012251	0.000113723	4.83e-05	0.000306628	0.000127902	0.000756145	0.000721466
573	SP	1	12	2	0	0	0	36.9	0		0	1	3	No	None	No	0.000100327	5.1e-05	0.00226942	0.000689629	5.42e-05	0.000459263	0.000126372	7.81e-05	0.000109346	0.000135633	5.67e-05	3.68e-05	0.000408994	5.31e-05	8.1e-05	3.8e-05	1.95e-05	0.000210459	3.03e-05	1.95e-05	0.000937194	0.000906464	NA
574	BT	1	11	2	0	0	0	36.5	0		0	1	3	No	None	No	0.000100528	0.000281235	0.00220236	0.000672463	0.000185886	0.00028884	0.00069625	0.00528219	0.000774487	0.000466468	8.93e-05	0.000443168	0.000689527	0.000533554	0.00010701	0.000497982	0.000116847	0.000723666	0.00317172	0.000213805	0.000173895	0.000623527	0.00114531
575	SP	0	33	4	0	0	0	35.6	0		0	1	1	No	None	No	0.00010058	4.81e-05	0.00115658	0.000845106	0.00200258	0.00186388	0.00294495	0.000471414	0.000244226	0.000407805	0.000107774	7.1e-05	0.000499487	6.66e-05	0.000258884	0.000572946	7.61e-05	7.14e-05	0.000147393	9.37e-05	0.0012201	0.000333315	NA
576	BT	0	1	1	0	0	0	36.3	0		0	1	3	No	None	No	0.000100812	0.000152447	0.000440969	0.000897038	8.3e-05	0.000393842	3.88e-05	6.9e-05	0.000100007	0.000190113	7.1e-05	0.000276398	0.000866202	0.000124519	4.88e-05	0.000383257	8.39e-05	0.000238561	3.18e-05	0.00035821	4.12e-05	0.000679442	0.000333587
577	BT	0	43	4	0	0	0	36.2	0		0	1	1	No	None	No	0.000100918	9.7e-05	0.00134984	0.000455084	0.000640153	0.000223938	0.000226072	0.000250856	0.000259668	0.000150333	0.000142202	0.000124376	0.000447101	0.000114526	0.000333463	0.000222847	0.000340016	0.000196083	0.000162002	0.000244418	0.000204472	0.000803064	NA
578	BT	0	24	4	0	0	0	36.6	0		0	1	1	No	None	No	0.000101138	0.00015989	0.000462785	0.000605475	8.25e-05	0.000399181	7.44e-05	8.68e-05	0.000200212	0.00029222	0.000217306	0.000353093	0.000207903	0.000159332	0.0001067	0.000354166	0.00025032	9.79e-05	4.5e-05	0.000504407	5.91e-05	0.000581879	0.000382296
579	BT	1	10	2	0	0	0	36.5	0		0	1	3	No	None	No	0.000101176	0.000118816	0.00181684	0.000774152	0.000149699	0.000290251	9.87e-05	7.91e-05	0.000142804	0.000468189	8.5e-05	0.000435763	0.000148521	0.000154348	7.52e-05	0.000262598	4.16e-05	8.43e-05	1.95e-05	0.000184411	0.00013211	0.000995992	0.000456881
580	SP	0	12	2	0	0	0	36.1	0		0	1	3	No	None	No	0.000101374	0.00014754	NA	0.00098785	0.000148359	0.000208414	7.88e-05	0.000209157	0.000421292	1.95e-05	0.000100135	6.6e-05	0.000393616	7.04e-05	6.1e-05	9.95e-05	5.88e-05	9.97e-05	5.17e-05	5.49e-05	0.000142544	0.000350363	NA
581	KMT	1	10	2	0	0	0	36.4	0		0	1	3	Yes	None	No	0.000101695	0.000121109	0.00359153	0.000742176	0.00022041	0.000324841	0.000154089	0.000282569	0.000440452	0.000140145	0.000184318	8.13e-05	0.000133358	0.000187725	0.000199795	0.000168534	0.000125387	0.000214393	4.26e-05	0.000194468	0.000120826	0.0023438	NA
582	SP	0	40	4	0	0	0	36.4	0		0	1	3	No	None	No	0.000101712	0.000145765	0.0029471	0.00121354	0.000477254	0.000205142	0.000160196	0.000359789	0.000267016	6.22e-05	0.000304861	0.000603989	0.000687991	0.0001032	0.00235491	0.000596548	4.15e-05	0.000237326	0.000138761	3.7e-05	0.000126454	0.000921126	NA
583	BT	1	47	4	0	0	0	36.6	0		0	1	3	No	None	No	0.000101874	0.000186128	0.000807376	0.00119767	0.000122147	0.000195297	0.000110411	0.000125813	0.000410092	9.64e-05	0.000233885	0.000505934	0.000412796	0.00018367	0.0001281	0.000181466	8.42e-05	0.00017355	0.00021478	6.49e-05	0.000189506	0.00041134	NA
584	BT	1	74	4	0	0	0	36.7	0		0	1	3	No	Paracetamol_	Yes	0.000101918	0.000124343	0.000483593	0.000595244	0.000111716	0.000429195	0.000452053	0.000153848	0.000205806	0.000545771	0.000100941	0.000474077	0.00041602	0.000203579	0.000494928	0.000328615	6.75e-05	8.43e-05	0.000155946	0.000242607	0.000277621	0.000604481	0.000251356
585	SP	0	5	1	0	0	0	36.8	0		0	0	3	No	None	No	0.000102062	5.6e-05	0.00184899	0.000735407	6.34e-05	0.000166758	0.000241328	0.00043054	0.000110499	3.64e-05	0.000102467	6.24e-05	0.000162891	0.00040687	0.000255104	4.41e-05	2.34e-05	5.29e-05	4.68e-05	2.99e-05	0.000170789	0.00206971	NA
586	BT	1	6	1	0	0	0	36.2	0		0	1	3	No	None	No	0.000102146	0.000133333	0.000558954	0.00122992	0.000185947	0.000372537	9.63e-05	0.000102009	9.48e-05	0.000476629	0.000101655	0.000443654	0.000118743	0.000184961	9.58e-05	0.000344528	7.72e-05	8.31e-05	3.42e-05	0.000258836	9.64e-05	0.000991482	0.000751666
587	BT	0	26	4	0	0	0	36.2	0		0	1	3	No	None	No	0.000102185	0.000388957	0.00167484	0.00291925	0.00380531	0.000363639	0.00112778	0.00367626	0.00133293	0.000196005	0.000181182	0.00125525	0.00174013	0.000200608	0.00233234	0.00415803	0.000280199	0.000422804	0.00108353	0.000255173	0.000370786	0.000708527	NA
588	BT	1	4	1	0	0	0	36.6	0		0	1	3	No	None	No	0.000102213	0.000101975	0.000473675	0.000794598	0.000139607	0.000335856	0.000198918	7.27e-05	0.000142951	0.000381784	9.43e-05	0.000350713	0.00051717	0.00014617	0.000182404	0.00044919	5.29e-05	8.65e-05	3.52e-05	0.000158555	8.91e-05	0.00149268	0.00155866
589	KMT	0	37	4	0	0	0	35.8	0		0	1	3	No	None	No	0.000102281	0.000124672	0.0033191	0.000748975	0.000986039	0.000376726	0.00067202	0.00220455	0.00124367	0.000391899	6.86e-05	0.000173792	0.000610074	9.71e-05	0.00013272	0.0022599	0.00104094	0.000125961	0.0017724	0.000978218	0.000346653	0.000669352	NA
590	BT	0	34	4	0	0	0	36.2	0		0	1	3	No	None	No	0.000102433	0.000105615	0.000286635	0.000479812	0.000363689	0.000293168	0.000812527	0.000200873	0.00032984	0.000258396	0.000199078	0.000245807	0.000258571	0.000168203	8.85e-05	0.000413018	7.78e-05	9.01e-05	0.000273895	0.000197268	0.000167473	0.000561312	0.000444152
591	KMT	1	22	4	0	0	0	36.1	0		0	1	3	No	None	No	0.000102598	5.06e-05	0.00111019	0.000181784	0.000293079	0.000179014	0.000261337	0.000500423	0.000412488	0.000115927	4.37e-05	4.84e-05	0.000190755	0.00017855	6.08e-05	0.000748962	5.76e-05	5.06e-05	0.000121918	6.29e-05	7.77e-05	0.000264935	NA
592	SP	1	1	1	0	0	0	36.6	0		0	1	0	No	None	No	0.000102732	0.000104112	0.000795054	0.000562879	0.000146593	0.000239152	0.000103497	0.000246243	0.000272511	0.000487218	7.52e-05	5.48e-05	0.00201804	9.25e-05	6.49e-05	8.59e-05	3.46e-05	0.000133099	3.49e-05	6.35e-05	9.34e-05	0.000201105	NA
593	BT	1	11	2	0	0	0	36.8	0		0	1	3	No	None	No	0.000102889	9.8e-05	0.000613675	0.000753135	4.74e-05	0.000287613	0.000108254	4.9e-05	0.000102573	0.000192644	0.000119961	0.000301434	0.000222581	0.00014244	0.000138732	0.000387339	3.58e-05	7.53e-05	4.45e-05	0.000195553	0.00010892	0.00222201	0.00259276
594	BT	1	10	2	0	0	0	36.3	0		0	1	3	No	None	No	0.000103043	0.000103964	0.00114225	0.000734216	0.000131795	0.000310884	0.00014089	8.62e-05	0.000147178	0.000388157	0.000125955	0.000468254	0.000513459	0.000163047	0.000134229	0.000371133	5.54e-05	6.69e-05	3.55e-05	0.000180957	0.000152433	0.00181295	0.00113125
595	BT	1	3	1	0	0	0	36.5	0		0	1	3	No	None	No	0.000103183	0.000895264	0.000491905	0.000430528	6.66e-05	0.000142559	5.95e-05	2.99e-05	7.59e-05	0.000145758	4.97e-05	0.000178104	8.76e-05	7.76e-05	4.37e-05	0.000189839	1.95e-05	4.04e-05	2.18e-05	9.75e-05	4.56e-05	0.000650515	0.000651406
596	BT	0	13	3	0	0	0	36.5	0		0	1	3	No	None	No	0.000103404	9.43e-05	0.00682498	0.000422483	0.000137989	0.000224129	0.000179058	6.28e-05	0.000165633	0.000331681	9.16e-05	0.000286252	0.000683569	0.000137402	0.000148589	0.000316947	7.84e-05	0.000107567	8.58e-05	0.000146236	0.000124339	0.00104539	0.00104967
597	SP	0	10	2	0	0	0	35.9	0		0	0	3	No	None	No	0.000103484	0.00021491	0.00144143	0.000588444	0.000275716	0.000230895	0.00113373	0.000222648	0.00352563	4.24e-05	0.000187586	9.53e-05	0.000431349	9.35e-05	0.000134787	0.00732057	0.000144415	0.000206612	0.00331779	0.000169233	0.000164006	0.000318702	NA
598	KMT	0	35	4	0	0	0	36.9	0		0	1	2	No	None	No	0.000103942	0.00109341	0.00424999	0.00320225	0.000172573	0.000693065	0.003802	0.000505747	0.000850865	0.000354214	0.000101758	0.000258363	0.00048296	0.000839484	0.000834664	0.000577251	0.000376168	0.00133477	0.000656292	0.000335415	0.00110929	0.00143603	NA
599	BT	1	1	1	0	0	0	36.6	0		0	1	3	No	None	No	0.000104004	0.000145067	0.000351959	0.00336258	5.64e-05	0.00055955	9.44e-05	0.000138056	5.77e-05	0.000555682	7.55e-05	0.000983774	0.00110011	0.000168204	6.07e-05	0.000350443	6.51e-05	8.41e-05	3.25e-05	0.000426853	0.000368623	0.000740288	0.000610949
600	SP	0	37	4	0	0	0	36.4	0		0	1	1	No	None	No	0.000104052	0.000264485	0.00228086	0.0077657	0.00282497	0.000371847	0.000263051	0.00249935	0.000427636	8.24e-05	8.14e-05	0.00127661	0.00138961	0.000266315	0.000243093	0.000573249	8.74e-05	0.00119206	0.00124013	7.78e-05	0.00039905	0.000901415	NA
601	BT	0	34	4	0	0	0	36.1	0		0	1	3	No	None	No	0.00010407	0.000173272	0.000975484	0.000908877	0.000259227	0.00085247	0.000271641	0.000125454	0.000187005	0.000649935	0.000127652	0.000681157	0.000246674	0.00021529	9.8e-05	0.000172898	0.000166468	8.92e-05	0.000114188	0.000356138	0.000669224	0.00162377	0.000961943
602	BT	1	2	1	0	0	0	36.7	0		0	1	3	No	None	No	0.000104249	0.000257655	0.00284574	0.00144983	0.000115075	0.000877151	0.000156432	0.000144724	0.000183505	0.000244486	8.54e-05	0.000468846	0.00160287	0.000178753	0.00020339	0.000384097	0.000126709	0.000326483	4.26e-05	0.000711674	5.64e-05	0.000778842	0.000285078
603	BT	1	11	2	0	0	0	36.4	0		0	1	3	No	None	No	0.000104506	0.0001158	0.000718701	0.000523424	0.000113973	0.000250319	0.000104789	9.79e-05	0.000116368	0.000361029	0.000111801	0.000397407	0.000449419	0.000202437	9.21e-05	0.000327097	6.72e-05	7.27e-05	9.25e-05	0.000232532	8.37e-05	0.00105281	0.00151577
604	BT	1	52	4	0	0	0	36.7	0		0	1	3	No	None	No	0.000104507	6.76e-05	0.000724002	0.000999802	8.68e-05	0.000304115	0.00173967	0.000328411	0.000130048	0.000363066	0.000159064	0.000420483	0.000528585	0.000162267	0.000324111	0.000290243	4.01e-05	9.87e-05	2.63e-05	0.000133753	0.000282541	0.00597327	0.00493436
605	BT	1	22	4	0	0	0	36.9	0		0	0	0	No	None	No	0.000104507	7.83e-05	0.000810929	0.000521667	9.53e-05	0.000296245	0.000114226	8.19e-05	0.000410712	0.000655335	0.000119905	0.000386317	0.000331243	0.000238081	5.26e-05	0.00331088	0.000348597	0.000107889	0.00032247	0.000414121	0.000280061	0.000715508	0.0012279
606	SP	1	8	2	0	0	0	36.5	0		0	0	3	No	None	No	0.000104734	0.000243406	0.00181873	0.000165631	5.28e-05	0.000132958	0.000135473	0.000102706	0.000186617	4.99e-05	5.96e-05	3.92e-05	0.00010597	4.49e-05	4.79e-05	4.47e-05	5.52e-05	7.62e-05	7.01e-05	7.62e-05	0.000250128	0.000356672	NA
607	BT	0	11	2	0	0	0	36.5	0		0	1	3	No	None	No	0.000104781	0.000142411	0.00032335	0.000466592	0.00014056	0.00025794	0.000105699	8.21e-05	0.000131381	0.000323845	0.000101774	0.000307896	0.000205968	0.0001597	9.58e-05	0.000409594	4.25e-05	0.000119035	5.98e-05	0.000187327	0.000156388	0.000793917	0.000695612
608	KMT	0	41	4	0	0	0	36.2	0		0	1	3	No	None	No	0.000104805	0.000932177	0.00585641	0.00230061	0.00102039	0.00094825	0.00339707	0.02	0.00164608	0.00173028	0.000159058	0.000239556	0.0013919	0.000382037	0.000331795	0.0157296	6.44e-05	0.000592667	0.0108856	5.36e-05	0.0010344	0.00247324	NA
609	SP	0	6	1	0	0	0	36.7	0		0	1	3	Yes	None	No	0.000104839	0.000304289	0.00206878	0.000338491	0.000276318	0.000355569	0.000272347	0.00037962	0.00052197	1.95e-05	0.00014661	3.22e-05	5.74e-05	0.000174892	0.000183771	0.000202032	0.000170582	0.000272269	7.46e-05	0.000277902	0.000164894	0.000186618	NA
610	BT	1	13	3	0	0	0	36.7	0		0	1	3	No	None	No	0.000104948	6.46e-05	0.00106441	0.000475369	4.37e-05	0.000161992	0.000197697	4.71e-05	0.000318312	0.000165842	9.82e-05	0.000177632	0.000173734	0.000129333	0.000148046	0.000370898	2.12e-05	7.45e-05	6.35e-05	0.000115348	0.000181837	0.00249702	0.00341353
611	BT	1	12	2	0	0	0	36.7	0		0	1	2	No	None	No	0.000104985	0.000566313	0.000873157	0.000837169	7.3e-05	0.00040524	0.000166768	0.00012977	0.00119941	0.000226505	9.89e-05	0.000327248	0.000242562	0.00019674	0.000110986	0.000453524	0.000192587	8.49e-05	3.55e-05	0.000370106	0.000119539	0.0013826	0.00164333
612	BT	1	74	4	0	0	0	36.4	0		0	1	3	No	None	No	0.00010519	0.000137824	NA	0.000307588	0.000473411	0.000273516	0.000172648	0.000388738	0.000240596	0.000316853	0.000178814	0.000261849	0.00453523	0.000287932	0.000171988	0.00184207	1.95e-05	0.0071186	0.000638441	2.76e-05	0.000294986	0.000494108	NA
613	SP	0	52	4	0	0	0	36.2	0		0	1	3	No	None	No	0.000105311	0.000249034	0.000470229	0.000216256	0.00102099	7.31e-05	0.000451091	0.00184661	0.000674116	0.000529562	0.000103059	7.43e-05	0.000777647	0.000883573	0.000148491	0.000676096	0.00114623	0.00389818	0.00124025	0.00103695	5.3e-05	0.000314556	NA
614	KMT	0	30	4	0	0	0	36.9	0		0	1	3	No	None	No	0.000105321	9.91e-05	0.00438002	0.000257664	0.000777197	0.000285948	9.96e-05	0.000293236	0.00165118	2.75e-05	6.7e-05	7.67e-05	0.000380753	9.86e-05	0.000198773	0.00160305	9.67e-05	0.000157745	0.00130293	9.03e-05	0.000198119	0.0004143	NA
615	SP	0	17	3	0	0	0	36.1	0		0	1	3	Yes	None	No	0.000105467	0.000148192	0.000761639	0.000862811	0.00022374	0.000271371	0.00019868	0.000335812	0.000633486	0.000269224	6.08e-05	0.000181554	0.000444564	7.61e-05	8.63e-05	0.00125134	6.96e-05	6.24e-05	0.000232382	8.35e-05	0.000144666	0.000313879	NA
616	BT	0	32	4	0	0	0	36.6	0		0	1	3	No	None	No	0.000105737	0.00010925	0.00121704	0.00286772	0.000400827	0.000157974	0.000157441	0.00154321	0.00229472	6.44e-05	0.000116656	7.28e-05	0.000173128	0.00013085	0.000800328	0.000692598	0.000131479	0.000133737	0.000562504	0.000147077	0.000134525	0.00149893	NA
617	BT	0	4	1	0	0	0	36.7	0		0	1	3	No	None	No	0.000105833	0.000175372	0.000404523	0.00183227	0.000108839	0.000469329	0.00027272	0.000139255	9.92e-05	0.000469825	8.93e-05	0.000459808	8.74e-05	0.000198384	6.75e-05	0.00026109	0.000109309	8.63e-05	1.95e-05	0.000385512	0.000112828	0.000993154	0.000735119
618	BT	1	4	1	0	0	0	36.2	0		0	1	3	No	None	No	0.000106341	0.0001496	0.000338144	0.000514184	0.000129089	0.000344756	5.38e-05	9.09e-05	0.000116015	0.000376192	6.64e-05	0.000369977	7.29e-05	0.000168136	4.82e-05	0.000291797	7.23e-05	8.67e-05	0.000143094	0.000281405	6.03e-05	0.000537435	0.000439119
619	SP	0	12	2	0	0	0	36.8	0		0	1	3	No	None	No	0.000106461	0.000346615	0.00849112	0.000492682	4.1e-05	0.000147429	7.53e-05	0.000154012	0.000227849	4.69e-05	4.98e-05	8.37e-05	0.000427073	9.43e-05	4.94e-05	1.95e-05	0.000409482	9.47e-05	8.64e-05	0.000296641	0.000132375	0.00125338	NA
620	BT	1	41	4	0	0	0	35.6	0	neg	0	1	3	Yes	None	No	0.000106589	0.000138753	0.00061536	0.000921121	6.34e-05	0.000198881	0.000160707	8.4e-05	6.32e-05	0.00014432	0.000119691	0.00028564	0.000270581	0.00044183	0.000162174	0.000483722	3.37e-05	9.82e-05	4.42e-05	0.000168767	5.94e-05	0.00126473	0.00241098
621	SP	1	10	2	0	0	0	37.2	0		0	0	0	Yes	Paracetamol	Yes	0.000106629	0.000102916	0.000386272	0.000178475	0.000192737	0.000313383	6.76e-05	0.00048116	0.000628808	2.4e-05	3.49e-05	2.1e-05	0.0006153	3.07e-05	3.14e-05	2.52e-05	0.000300939	3.71e-05	2.03e-05	0.000255825	0.000131731	0.000232971	NA
622	SP	0	19	3	0	0	0	35.7	0		0	1	1	No	None	No	0.000106897	0.000131856	NA	0.000349515	0.000204232	0.000224784	0.000111752	0.000165983	0.000727356	6.47e-05	9.03e-05	0.00104607	0.000440849	0.000101783	8.72e-05	0.000327635	5.55e-05	0.000143858	0.000520374	7.33e-05	0.000163181	0.000350174	NA
623	SP	0	2	1	0	0	0	37.4	0		0	1	1	No	None	No	0.000107023	6.31e-05	0.00534702	0.00211359	7.73e-05	0.000117808	3.66e-05	0.00016128	0.000167988	1.95e-05	2.93e-05	0.000648699	2.71e-05	4.5e-05	1.95e-05	2.69e-05	3.18e-05	4.42e-05	2.1e-05	3.24e-05	4.5e-05	4.65e-05	NA
624	KMT	1	10	2	0	0	0	36.8	0		0	1	3	No	None	No	0.000107055	0.00013665	0.00190079	0.0026641	7.93e-05	0.000181828	0.000157234	0.000158713	0.000179048	4.21e-05	8.76e-05	9.44e-05	0.000143675	6.76e-05	0.000171739	4.38e-05	0.000684142	4.99e-05	1.95e-05	2.17e-05	0.000121455	0.00100543	NA
625	BT	1	18	3	0	0	0	36.8	0		0	1	3	No	None	No	0.000107119	0.000104741	0.000904576	0.000524376	6.33e-05	0.000281942	0.000170535	5.68e-05	6.95e-05	0.000161713	9.67e-05	0.000204545	0.000238654	0.000140043	9.88e-05	0.000541279	1.95e-05	0.000139757	3.83e-05	0.00012192	6.77e-05	0.00130124	0.00143141
626	SP	0	5	1	0	1	21425	36.6	0		0	1	3	No	None	No	0.000107184	3.48e-05	NA	0.000174426	4.15e-05	0.000106867	2.99e-05	0.000171438	8.87e-05	2.48e-05	1.95e-05	1.95e-05	6.83e-05	1.95e-05	0.00603502	1.95e-05	1.95e-05	1.95e-05	0.00013765	1.95e-05	7e-05	0.000159311	NA
627	SP	1	13	3	0	0	0	36.5	0		0	0	0	No	None	No	0.00010747	0.000870223	0.00120531	0.000491656	7.66e-05	0.000151931	0.000136278	0.000124634	0.000273334	9.43e-05	0.000431841	0.000100994	0.00208372	0.00016862	0.000127325	6.88e-05	6.06e-05	0.000269873	9.31e-05	6.87e-05	0.000107239	0.000474845	NA
628	KMT	0	4	1	0	0	0	36.3	0		0	1	2	No	None	No	0.000107594	0.000144636	0.00337443	0.000224719	0.000212771	0.000260824	0.000152532	0.000376014	0.000414531	5e-05	4.81e-05	2.8e-05	0.000582905	4.35e-05	2.91e-05	3.77e-05	3.61e-05	5.72e-05	3.75e-05	3.94e-05	0.000152762	0.000106023	NA
629	KMT	1	5	1	0	0	0	36.5	0		0	1	3	No	None	No	0.000107979	0.000134857	0.00273601	0.000478921	0.000165298	0.000244122	8.17e-05	0.00021927	0.000340654	1.95e-05	7.23e-05	6.44e-05	0.000454325	0.000129072	0.000100947	7.73e-05	6.44e-05	0.000107615	0.000220597	0.000102092	0.000106088	0.000325884	NA
630	KMT	0	21	4	0	0	0	36	0		0	1	3	No	None	No	0.000108067	0.000551502	0.00320639	0.00117203	8.86e-05	0.000145684	0.000117843	0.000128142	0.00016143	2.24e-05	7.72e-05	5.64e-05	3.86e-05	7.78e-05	3.85e-05	7.75e-05	1.95e-05	9.8e-05	2.1e-05	2.51e-05	6.87e-05	0.000103669	NA
631	BT	0	0.9	1	0	0	0	36.5	0		0	1	3	No	None	No	0.000108281	0.000177082	0.000278659	0.000628587	0.0001242	0.000289062	6.93e-05	6.51e-05	0.000512119	0.000279219	7.97e-05	0.000348957	0.000735918	0.000146626	5.12e-05	0.000282457	0.000115224	6.11e-05	2.96e-05	0.000302931	5.73e-05	0.000682591	0.000393181
632	SP	0	33	4	0	0	0	36.7	0		0	1	3	No	Paracetamol	Yes	0.000108603	0.00676463	0.00128192	0.00259475	0.00100436	0.000182306	0.000424088	0.000140281	0.000426318	6.52e-05	9.15e-05	7.71e-05	0.000133876	3.76e-05	0.000167659	0.000652808	0.00019786	8.67e-05	0.000351687	0.000245843	0.000126913	0.000394003	NA
633	SP	0	>18	4	0	0	0	36.9	0		0	1	2	No	None	No	0.00010866	0.00011211	0.000675129	0.00114205	0.000118305	0.000205337	0.000135306	0.00018345	0.000241617	1.95e-05	6.38e-05	0.000442797	0.00010764	8.18e-05	4.94e-05	7.12e-05	3.47e-05	7.84e-05	0.000360547	6.67e-05	0.000128875	0.001053	NA
634	BT	0	25	4	0	0	0	36.5	0		0	1	3	No	None	No	0.000108757	0.000125164	0.00250562	0.00251906	8.37e-05	0.000329841	0.000100743	6.29e-05	0.000103276	0.000351197	0.000176434	0.000409987	0.000122053	0.000135961	0.000154024	0.00041359	2.47e-05	5.1e-05	0.000140326	0.00013773	0.000180262	0.00130162	0.00216265
635	BT	1	4	1	0	0	0	36.7	0		0	1	3	No	None	No	0.000108937	9.68e-05	0.000379182	0.000586653	0.000144241	0.00026877	5.81e-05	7.65e-05	0.000111134	0.000401889	8.26e-05	0.000310455	6.55e-05	0.000123438	8.6e-05	0.000276096	4.03e-05	6.82e-05	1.95e-05	0.000148006	0.000117101	0.000936199	0.000244439
636	BT	0	5	1	0	0	0	36.5	0		0	1	3	No	None	No	0.000109129	8.1e-05	0.000815913	0.0032032	9.68e-05	0.000304618	0.000108089	6.91e-05	0.000152272	0.000246947	9.61e-05	0.000320025	0.000126959	0.000127166	0.000136402	0.000293745	5.31e-05	6.8e-05	6.71e-05	0.000186227	0.000268623	0.0020942	0.00304018
637	BT	0	10	2	0	0	0	36.8	0		0	1	2	No	None	No	0.000109182	0.000127246	0.00067871	0.000612623	0.000104568	0.000270225	0.000140838	8.29e-05	9.75e-05	0.000243223	0.000113213	0.000226606	0.000680009	0.000147017	8.48e-05	0.000436256	4.73e-05	0.000100821	3.86e-05	0.0001682	0.000117467	0.00074326	0.00414841
638	BT	0	27	4	0	0	0	36.8	0		0	1	3	No	None	No	0.0001094	9.18e-05	0.000613835	0.000551901	0.000120347	0.000388767	0.000905157	0.000138711	0.000520545	0.000409423	0.000203308	0.000314236	0.000274108	0.000228717	0.00013538	0.000868943	3.68e-05	0.000133781	0.000150588	0.000170387	0.000137752	0.00100468	0.000612242
639	SP	0	1	1	0	0	0	36.5	0		0	1	3	No	None	No	0.000109444	0.000136537	0.00138366	0.000781704	0.000174718	0.000248932	0.000154094	0.000322767	0.000381347	2.04e-05	9.76e-05	0.000207358	0.000409544	0.000156	5.09e-05	0.0001187	4.41e-05	0.000174347	4.99e-05	6.41e-05	0.000119493	0.000187511	NA
640	SP	0	9	2	0	0	0	36.4	0		0	1	1	No	None	No	0.00010956	0.000236191	0.0028655	0.000358487	8.56e-05	0.000146596	0.000109076	0.000157956	0.00025263	1.95e-05	5.15e-05	0.000208503	0.00017241	0.000320845	4.82e-05	4.29e-05	0.000363351	7.41e-05	1.95e-05	0.000365517	6.86e-05	0.000282179	NA
641	SP	0	8	2	0	0	0	36.9	0		0	1	1	No	None	No	0.000109958	0.000313018	0.00246062	0.000902376	0.000341893	0.000412163	0.000227306	0.000557515	0.000765719	0.000105676	0.00024546	5.8e-05	0.000114969	0.000238122	0.0014129	0.000331854	0.000418009	0.000426971	0.000105006	0.000415162	0.000241543	0.000297538	NA
642	SP	1	18	3	0	0	0	36.6	0		0	1	2	No	None	No	0.000109991	0.000938354	NA	0.000741687	7.13e-05	9.64e-05	6.1e-05	7.08e-05	0.000143844	2.48e-05	3.53e-05	0.00032438	0.00140255	3.31e-05	7.63e-05	1.95e-05	0.000363696	5.23e-05	0.000123433	0.000405822	5.09e-05	0.000270447	NA
643	BT	1	2	1	0	0	0	36.9	0		0	1	3	No	None	No	0.000110001	0.000124504	0.00250429	0.000727503	0.000122576	0.000439049	6.79e-05	9.45e-05	0.000103651	0.000314957	6.34e-05	0.000386153	0.000176225	0.000126025	5.07e-05	0.000295748	5.8e-05	9.6e-05	4.75e-05	0.000335445	5.54e-05	0.00093564	0.00102681
644	BT	0	12	2	0	0	0	36.7	0		0	1	3	No	None	No	0.000110492	0.000170949	0.000568093	0.00150323	7.39e-05	0.000540773	0.000124541	0.000137837	0.000112168	0.000629442	9.18e-05	0.000657502	0.000462668	0.000260574	9.7e-05	0.000269282	0.000135106	9.42e-05	2.96e-05	0.000473711	6.12e-05	0.000588338	0.000354571
645	KMT	0	6	1	0	0	0	36.5	0		0	1	3	No	None	No	0.000110659	5.69e-05	0.00118599	0.000802324	2.02e-05	7.03e-05	7.64e-05	4.75e-05	7.14e-05	1.95e-05	2.92e-05	4.93e-05	0.000201023	2.99e-05	3.54e-05	2.38e-05	1.95e-05	3.6e-05	0.000670978	1.95e-05	5.4e-05	0.000256413	NA
646	BT	0	23	4	0	0	0	36.2	0		0	1	1	No	None	No	0.000110716	0.000121407	0.000666282	0.00072043	0.000287927	0.000246568	0.000114038	0.00012705	0.000222798	0.000312231	0.000103083	0.000343301	0.000182061	0.00020635	7.13e-05	0.000423301	7.58e-05	7.47e-05	0.000118389	0.000151086	7.84e-05	0.000879051	0.000810035
647	BT	0	11	2	0	0	0	36.5	0		0	1	3	No	None	No	0.00011072	0.000112044	0.000416421	0.000455456	0.000135045	0.000332508	8.73e-05	6.92e-05	0.000262738	0.000247928	0.000110333	0.0002243	0.00014144	0.000151328	0.000160788	0.000397548	5.8e-05	0.00010916	0.000108676	0.000201005	0.000206969	0.00114114	0.00100497
648	SP	0	10	2	0	0	0	36.9	0		0	1	3	No	Paracetamol	Yes	0.000110929	3.37e-05	0.00497047	0.000382006	1.95e-05	0.000210332	5.92e-05	0.000276298	5.65e-05	1.95e-05	3.51e-05	0.000122496	3.53e-05	2.36e-05	1.95e-05	1.95e-05	2.14e-05	2.95e-05	1.95e-05	2e-05	0.000225148	3.66e-05	NA
649	KMT	1	58	4	0	0	0	36.5	0		0	1	2	No	None	No	0.000111603	0.000320487	0.00213283	0.00320066	0.000263358	0.00096115	0.00157007	0.00272666	0.000933286	0.000448618	0.000193507	0.000299485	0.000239972	0.000221762	0.000314651	0.00231277	0.00030261	0.00025169	0.000856338	0.000234401	0.000634376	0.00146572	NA
650	KMT	0	44	4	0	0	0	35.9	0		0	1	3	No	None	No	0.000111795	4.53e-05	0.00115135	0.000423117	0.000271478	0.000139459	9.46e-05	0.000110886	0.000572992	0.000122191	5.43e-05	0.000208022	8.31e-05	0.000266866	6.45e-05	0.000861535	0.000455562	7.39e-05	0.000416766	0.000158239	0.00012033	0.000339004	NA
651	BT	1	17	3	0	0	0	36.4	0		0	1	3	No	None	No	0.000111864	0.000195961	0.00199707	0.00115973	0.00011609	0.000620331	0.000168475	0.000227234	0.000101322	0.00062445	0.000142777	0.00070643	0.000206952	0.000351219	0.000188698	0.000405981	0.000152044	0.000123512	4.72e-05	0.000612972	0.000155337	0.00186423	0.00141267
652	BT	0	45	4	0	0	0	36.7	0		0	1	3	No	None	No	0.000111975	0.000113882	0.000485152	0.000630771	0.00149778	0.00030346	0.000145264	0.00123191	0.000303912	0.000338373	0.000175996	0.000351424	0.00289705	0.000176306	0.000788392	0.000718151	3.52e-05	6.27e-05	0.000116702	0.000158078	0.000360408	0.001397	0.00159603
653	BT	0	15	3	0	0	0	36.6	0		0	1	3	No	None	No	0.000112388	8.3e-05	0.000350077	0.00040053	0.000106977	0.000242563	4.54e-05	5.35e-05	0.000299386	0.000388931	7.55e-05	0.000441774	5.61e-05	0.000101471	0.000101307	0.000266647	2.95e-05	9.32e-05	1.95e-05	0.000132416	0.000120603	0.000663519	0.000341397
654	KMT	0	23	4	0	0	0	36.3	0		0	1	2	No	None	No	0.000112394	7.61e-05	0.00248715	0.00156617	8.6e-05	0.000124199	9.41e-05	0.0005649	0.00029936	3.72e-05	7.35e-05	0.000103978	0.000108579	0.000428034	8.27e-05	0.000362085	3.13e-05	5.5e-05	0.000157526	2.74e-05	5.68e-05	0.000266296	NA
655	BT	1	64	4	0	0	0	36.8	0		0	1	3	No	None	No	0.000112434	0.000184385	0.00140387	0.000602413	0.00174121	0.000394283	0.000141	0.00794026	0.00190929	0.000323406	0.000258832	0.000389117	0.000198456	0.000191759	0.000111658	0.00270636	0.00050636	0.000326297	0.0006845	0.000216694	0.000344773	0.00102715	0.00282359
656	SP	1	31	4	0	0	0	36.5	0		0	1	3	No	None	No	0.000112641	3.68e-05	0.000737636	0.000172636	0.000228339	8.19e-05	0.000924982	5.88e-05	0.000270201	1.95e-05	4.26e-05	5.25e-05	0.000439242	8.87e-05	3.39e-05	0.000115309	1.95e-05	4.19e-05	0.000216834	1.95e-05	7.99e-05	0.000142438	NA
657	BT	1	62	4	0	0	0	36.2	0		0	1	3	No	None	No	0.000112705	0.000338109	0.00144247	0.000544952	0.000331642	0.000318328	0.0004245	0.00462636	0.000755733	0.000275506	0.000167111	0.000272002	0.00097858	0.000902375	0.000205617	0.000861838	3.54e-05	0.00337961	0.00182942	0.000119156	0.00040041	0.000858932	0.00151394
658	SP	1	9	2	0	0	0	36.9	0		0	0	2	No	Paracetamol	Yes	0.000112769	0.000247821	0.00179465	0.00210078	0.000174458	0.000305587	0.000144498	0.000260061	0.000539054	0.000135852	0.000269134	0.000249745	0.000169561	0.000136871	0.00218225	0.000166289	6.8e-05	0.000170278	2.92e-05	5.01e-05	0.000214038	0.00050805	NA
659	SP	0	7	2	0	0	0	36.5	0		0	1	2	No	None	No	0.000112769	0.000148414	0.00123306	0.000232	0.00022175	0.000292038	0.000103471	0.000336461	0.000486608	3.67e-05	4.41e-05	0.000118202	0.000254193	3.65e-05	1.98e-05	1.95e-05	1.95e-05	3.19e-05	1.95e-05	1.95e-05	0.000124941	0.000100384	NA
660	SP	1	30	4	0	0	0	35.7	0		0	1	3	No	None	No	0.000113008	0.00312598	NA	0.00185807	0.000265008	0.000218365	0.000990922	0.00320493	0.000486609	0.000668724	0.0016632	0.000296439	0.000497886	0.000256985	0.000881355	0.000408904	0.00116198	0.000891332	0.000310286	0.000877017	0.000142275	0.000757332	NA
661	KMT	1	43	4	0	0	0	36.2	0		0	1	3	No	None	No	0.000113258	0.000235323	0.00251492	0.00190681	0.00265017	0.000179525	0.000127291	0.000160966	0.000354444	0.000171081	7.97e-05	9.4e-05	0.000109016	6.7e-05	0.000162039	0.00561335	3.03e-05	0.00258491	0.000336523	3.28e-05	0.000158112	0.000248332	NA
662	SP	1	2	1	0	0	0	36.7	0	neg	0	1	3	No	None	No	0.000113283	0.000179287	0.00111975	0.000434541	0.00026339	0.000342899	7.73e-05	0.000424076	0.000539412	0.000556056	0.000119665	0.00015461	9.69e-05	0.000126104	0.000177906	0.000195656	0.000128442	0.000195934	7.32e-05	0.00021635	0.000125309	0.000154341	NA
663	BT	0	5	1	0	0	0	36.7	0		0	1	3	No	None	No	0.00011357	0.000131467	0.0023812	0.00105026	5.96e-05	0.000756953	0.000107174	0.000163516	5.04e-05	0.000276183	0.000104722	0.000578665	0.000188312	0.000221074	0.000121908	0.000331782	0.000128484	9.32e-05	6.46e-05	0.000941652	8.72e-05	0.00188766	0.00240759
664	SP	1	42	4	0	0	0	36.4	0		0	1	3	No	None	No	0.000114303	5.69e-05	0.000588174	0.00089944	9.03e-05	0.000192132	0.00122055	9.45e-05	0.000457228	0.000183443	0.000143926	0.000197326	0.000132131	8.6e-05	0.000266565	8.65e-05	2.19e-05	8.42e-05	9.72e-05	4.23e-05	0.000381784	0.000379923	NA
665	SP	1	18	3	0	0	0	36.4	0		0	0	3	No	None	No	0.000114392	8.84e-05	0.00442891	0.000464331	4.16e-05	0.000259326	0.00015843	9.11e-05	0.000392252	0.0006465	6.67e-05	6.92e-05	0.00020015	0.000171381	9.53e-05	3.64e-05	0.00010211	0.000118635	0.000293781	8.18e-05	0.000203228	0.00049502	NA
666	SP	0	43	4	0	0	0	36.5	0		0	1	3	No	Paracetamol	Yes	0.000114519	0.000257505	NA	0.000366816	0.000202092	0.000224838	0.000100447	0.000340622	0.000173208	0.000109755	0.000105605	7.19e-05	0.000234707	7.83e-05	7.29e-05	0.000113903	5.96e-05	6.18e-05	0.000342781	5.32e-05	0.000142569	0.000535138	NA
667	BT	1	48	4	0	0	0	36.4	0		0	1	3	No	None	No	0.000114753	0.000124597	0.00102062	0.00082687	0.000981073	0.000314528	0.000139108	0.0013169	0.000899728	0.000448973	0.000151146	0.000352009	0.000376892	0.000217967	0.000119858	0.000458159	0.000148879	0.000403287	0.000685221	0.000176816	0.000312167	0.000885806	0.000366398
668	BT	0	20	3	0	0	0	36.4	0		0	1	3	No	None	No	0.000114936	0.000135537	0.0012608	0.00136686	0.000126516	0.000564234	0.000241501	0.000153155	0.00100063	0.000460672	0.000144001	0.000501334	0.000541369	0.000855796	0.000316634	0.00250019	4.11e-05	0.000285128	0.00134939	0.000161179	0.000680131	0.0048249	0.00590643
669	BT	0	28	4	0	0	0	35.8	0		0	1	3	No	None	No	0.000114941	0.000116457	0.00124443	0.00112147	0.000260625	0.000297544	9.68e-05	0.000100817	0.000232509	0.000564272	0.000119668	0.00050145	0.000139901	0.000165893	9.16e-05	0.000436058	4.06e-05	7.68e-05	0.000127416	0.000131966	0.000143692	0.00108894	0.000797292
670	SP	1	16	3	0	0	0	36.6	0		0	0	0	No	None	No	0.000115021	0.000306951	0.00146818	0.00381332	0.00110627	0.000229287	0.00012038	0.000667121	0.000203612	6.21e-05	0.000879141	4.34e-05	0.00239433	0.000196881	7.7e-05	0.000317136	3.27e-05	0.000101309	0.000124779	1.95e-05	0.000180387	0.000353312	NA
671	BT	1	20	3	0	0	0	36.7	0		0	1	3	No	None	No	0.000115166	0.000115812	0.00148286	0.000551937	0.00422491	0.000256212	0.000839359	0.0118448	0.00242176	0.000586134	9.36e-05	0.000244877	0.000536508	0.000103361	0.000329274	0.000789899	0.000121431	0.000561645	0.00127779	0.000149572	0.000110347	0.000871266	0.00109467
672	BT	0	3	1	0	0	0	36.3	0		0	1	3	No	None	No	0.000115334	9.43e-05	0.00256837	0.00147489	0.000116639	0.000273027	0.000561484	0.000314866	0.000109352	0.00040217	9.12e-05	0.000392264	0.000267167	0.000146641	0.000142904	0.0002322	9.58e-05	0.000296209	3.02e-05	0.000215703	0.000103831	0.00161163	0.00169945
673	BT	0	34	4	0	0	0	36.5	0		0	1	3	No	None	No	0.000115405	0.000108296	0.000856741	0.000578523	0.000228222	0.000305712	0.000142811	0.000150336	0.00013336	0.000523299	0.000129835	0.000496596	0.000653142	0.000159287	0.000200606	0.000299041	0.000175391	5.4e-05	5.08e-05	0.000196371	0.000229701	0.000818119	0.000408153
674	BT	0	10	2	0	0	0	36.8	0		0	1	3	No	None	No	0.000115493	0.000124835	0.000771103	0.000968454	8.09e-05	0.000296314	0.000106871	8.51e-05	0.000178952	0.000430787	0.000104663	0.000455305	0.000176405	0.000265025	0.000149968	0.000204928	0.000121435	5.9e-05	2.63e-05	0.000271967	0.000157835	0.00204941	0.00241878
675	BT	0	53	4	0	0	0	35.8	0		0	1	3	No	None	No	0.000115585	9.69e-05	0.000737706	0.000942468	0.00109275	0.000232831	0.00109765	0.000106677	0.00098552	0.000611538	0.000240903	0.000295102	0.000405518	0.00019884	0.000296275	0.000790556	5.03e-05	8.47e-05	0.000732679	0.000145793	0.000206648	0.0019293	0.00153991
676	BT	0	9	2	0	0	0	36.7	0		0	1	3	No	None	No	0.000116012	0.000202601	0.00126139	0.00088736	0.000146435	0.000661823	0.000154856	0.000216772	0.000100482	0.0012615	0.000221224	0.00168131	0.000550353	0.000317595	0.000137429	4.92e-05	0.000144113	9.15e-05	5.29e-05	0.000524098	0.000146234	0.00184589	0.00189692
677	BT	1	42	4	0	0	0	36.6	0		0	1	3	No	None	No	0.00011644	0.000165761	0.00069562	0.000851796	0.000124983	0.000235693	0.000127984	0.00328468	0.000330051	0.000398528	0.000294927	0.000591034	0.000225894	0.000403062	0.00010425	0.000696545	7.38e-05	0.000125981	0.000481917	0.000144691	0.000201317	0.000913301	0.000496617
678	BT	0	23	4	0	0	0	NA	NA		0	1	3	No	None	No	0.000116471	3.33e-05	NA	0.000926229	0.000546187	0.000112702	6.41e-05	0.000242318	0.000237928	0.000115275	7.01e-05	0.000262802	7.32e-05	5.13e-05	5.41e-05	0.000621823	9.44e-05	0.000277595	0.000384834	9.99e-05	6.84e-05	0.000340129	NA
679	SP	1	41	4	0	0	0	36.6	0		0	1	3	No	None	No	0.000116544	5.69e-05	0.00642963	0.000346601	0.000722276	9.65e-05	0.000175472	0.000103423	0.000529119	0.00017479	9.49e-05	0.000257073	0.000659531	0.000520413	7.53e-05	0.00124608	7.43e-05	4.79e-05	0.000349466	3.03e-05	4.36e-05	0.000124376	NA
680	SP	1	35	4	0	0	0	36.6	0		0	1	2	No	Paracetamol	Yes	0.000116618	3.93e-05	0.000704812	0.000222401	0.000913086	0.000302979	0.00021938	0.00158037	0.000399826	0.000259821	0.000222995	0.000218306	0.00104406	7.83e-05	0.000213927	0.00241429	4.06e-05	0.000843129	0.000594939	4.7e-05	0.000400287	0.00027992	NA
681	BT	0	25	4	0	0	0	36.3	0		0	1	3	No	None	No	0.000116699	0.000354128	0.0013798	0.00249858	0.00024127	0.000839106	0.00024243	0.000129616	0.000318736	0.000408597	0.000122581	0.000278415	0.000627902	0.000158149	0.0001232	0.000603402	0.000323325	0.000193809	0.000306141	0.00024735	0.000725734	0.000878827	0.000361561
682	KMT	1	18	3	0	0	0	36.3	0		0	1	3	No	None	No	0.000116711	6.72e-05	0.000473721	0.000282259	4.9e-05	0.000139032	0.000196368	0.00011084	0.000188527	4.01e-05	0.000124118	0.000108547	0.000119875	6.47e-05	0.000193163	4.22e-05	1.95e-05	0.000108704	0.000240734	1.95e-05	9.47e-05	0.000608422	NA
683	SP	1	1	1	0	0	0	37	0		0	1	3	Yes	Cough syrup	Yes	0.000116844	0.000209998	0.00264466	0.000479294	0.000291024	0.000401331	8.83e-05	0.000536088	0.000755156	1.95e-05	6.24e-05	6.17e-05	6.76e-05	5.96e-05	4.06e-05	5.86e-05	1.95e-05	6.73e-05	1.95e-05	3.21e-05	0.000227693	0.000125873	NA
684	BT	0	11	2	0	0	0	35.8	0		0	1	1	No	None	No	0.000117168	0.000137637	0.00115554	0.00202144	0.000176035	0.000269016	7.37e-05	0.000454342	0.000416397	1.95e-05	4.32e-05	3.92e-05	0.00031818	3.78e-05	3.51e-05	3.75e-05	1.95e-05	4.09e-05	1.95e-05	3.51e-05	0.000119901	0.000127066	NA
685	BT	1	1	1	0	0	0	36.1	0		0	1	3	No	None	No	0.000117286	0.000104794	0.00031229	0.000649377	0.000139513	0.000224057	3.37e-05	4.46e-05	0.000236413	0.000201176	8.89e-05	0.000219231	7.77e-05	9.25e-05	0.000102863	0.00042803	6.05e-05	7.32e-05	4.54e-05	0.000196914	5.75e-05	0.00124464	0.000594449
686	BT	1	18	3	0	0	0	35.7	0		0	1	3	No	None	No	0.000117395	0.00015185	0.000381013	0.000758712	0.000112952	0.000315322	0.000291442	3.71e-05	0.000253963	0.000272124	0.000134734	0.000319112	0.000202807	0.000193499	7.85e-05	0.000475008	0.000130866	6.02e-05	0.000145977	0.000173447	9.77e-05	0.00113542	0.00140944
687	BT	1	24	4	0	0	0	36.8	0		0	1	3	No	None	No	0.000117429	0.000132007	0.000629104	0.000938101	0.000165297	0.00022049	0.00013667	8.26e-05	0.000203923	0.000454879	8.28e-05	0.000334413	0.000422006	0.000685333	0.00013935	0.00039068	5.35e-05	6.57e-05	0.00037092	0.000112372	0.000193619	0.000865863	0.000323343
688	BT	0	11	2	0	0	0	36.3	0		0	1	3	No	None	No	0.000117446	9.01e-05	0.000651025	0.000758749	0.000115266	0.000321864	9.42e-05	7.76e-05	9.26e-05	0.000302619	9.23e-05	0.0003706	0.000111143	0.000166498	8.06e-05	0.000458314	7.92e-05	9.59e-05	3.53e-05	0.000250217	5.88e-05	0.00115992	0.000825512
689	BT	0	13	3	0	0	0	36.5	0		0	1	3	No	None	No	0.000117721	0.00013564	0.000615439	0.000699771	0.000172278	0.000340314	9.02e-05	9.24e-05	0.000181504	0.000509091	0.000115878	0.000500268	0.000183881	0.000160717	0.000102927	5.64e-05	4.55e-05	7.88e-05	4.08e-05	0.000160499	0.000169845	0.00193487	0.00105882
690	BT	1	>18	4	0	0	0	36.5	0		0	1	3	No	None	No	0.000117844	0.000150079	0.00324558	0.000915313	0.000804652	0.000462738	0.000157174	0.000326802	0.000668259	8.9e-05	0.000249351	0.000148103	0.000570557	0.000165823	0.000483708	0.000386594	0.000415863	0.000242961	0.000261313	0.000387354	0.000439151	0.00286457	NA
691	KMT	0	45	4	0	0	0	36.4	0		0	1	3	No	None	No	0.000118012	0.00190527	0.00267817	0.00170606	0.00534399	0.000227734	0.000839333	0.02	0.00027915	6.01e-05	0.000111225	0.00052778	0.00023244	0.00027927	0.000728379	0.00208849	7.38e-05	0.000170523	0.000176581	6.91e-05	0.000161198	0.00139676	NA
692	BT	1	77	4	0	0	0	36.9	0		0	1	3	No	None	No	0.000118648	0.00125691	0.00430846	0.00207107	0.000490133	0.00263516	0.00561981	0.00505318	0.00148366	0.000231524	0.00140113	0.000976393	0.00331658	0.000393014	0.00163836	0.0014727	1.95e-05	0.000133744	0.003512	2.22e-05	0.004365	0.00664922	NA
693	BT	1	1	1	0	0	0	36.2	0		0	1	3	No	None	No	0.00011884	0.000174828	0.0006595	0.00159426	6.57e-05	0.000539491	0.000104949	0.000118153	0.000154129	0.000361893	8.95e-05	0.000415307	0.000187526	0.000196735	0.000200737	0.000419233	0.00012739	9.07e-05	5.01e-05	0.000462092	7.25e-05	0.000512384	0.000831643
694	KMT	1	21	4	0	0	0	35.6	0		0	1	3	No	None	No	0.000118904	6.73e-05	0.00199065	0.000738845	0.000118467	0.000701997	0.000350951	0.000146634	0.000411607	0.000128467	0.000128377	6.39e-05	0.000103596	0.000131942	0.00027755	0.00150949	0.000286596	8.17e-05	0.000374709	0.000602141	0.000501185	0.00143779	NA
695	BT	0	61	4	0	0	0	36.4	0		0	1	3	No	None	No	0.000119004	0.000313165	0.000593416	0.000753513	0.000896481	0.000349512	0.000100001	7.48e-05	0.00107451	0.000409264	0.000105584	0.000336589	0.000300216	0.000156805	4.67e-05	0.00172494	3.55e-05	8.14e-05	0.00222556	0.000183521	0.000200737	0.00106717	0.000650773
696	SP	1	29	4	0	0	0	36.5	0		0	1	3	No	None	No	0.000119011	0.00173515	0.00184543	0.000449867	0.000344826	0.00095297	0.00140317	0.000553733	0.000717473	7.15e-05	9.69e-05	0.000129365	0.000953175	0.000262474	0.00105478	9.5e-05	1.95e-05	5.55e-05	0.00036983	2.51e-05	0.000684603	0.00116292	NA
697	BT	0	54	4	0	0	0	36.5	0		0	1	3	No	Diabtes treatment	Yes	0.000119201	0.000527174	0.000735063	0.000945702	0.000100467	0.000530682	0.000101942	0.000417285	0.000242817	0.000280051	0.000182638	0.000465787	0.000271017	0.000235491	0.00010311	0.000596957	0.000135629	0.000208011	7.68e-05	0.000307262	0.000138631	0.000798012	0.00299236
698	BT	0	18	3	0	0	0	36.4	0		0	1	3	No	None	No	0.000119271	4.38e-05	0.0155025	0.000762065	0.000112671	0.000103985	7.4e-05	0.000170528	8.76e-05	0.000151387	4.42e-05	0.000119276	0.000253629	6.03e-05	0.000259152	0.000510432	0.000956364	2.42e-05	8.74e-05	0.000123642	7.34e-05	0.000366676	0.000333746
699	SP	1	28	4	0	0	0	36.2	0		0	0	2	No	Paracetamol	Yes	0.000119343	0.000300923	0.00171506	0.000316541	9.3e-05	0.000180211	9.25e-05	0.000501929	0.000335099	2.01e-05	5.69e-05	5.54e-05	0.00076731	4.75e-05	0.00035134	4.06e-05	0.00195665	0.000638503	1.95e-05	0.001323	0.000134321	0.000226048	NA
700	BT	0	5	1	0	0	0	37.2	0		0	1	3	No	None	No	0.000119723	6.45e-05	0.000185331	0.000343755	6.85e-05	0.000153068	0.000339244	8.76e-05	7.4e-05	0.000210584	6.13e-05	0.000189203	0.000242504	8.57e-05	5.6e-05	0.000302275	2.05e-05	7.93e-05	3.11e-05	0.000118144	4.46e-05	0.000418784	0.000520827
701	BT	0	2	1	0	0	0	36.6	0		0	1	3	No	None	No	0.000119766	0.000133437	0.00293967	0.000749264	0.000101876	0.000277434	0.000144849	5.39e-05	0.000260239	0.000191748	9.99e-05	0.000222381	0.000360594	0.000121099	4.71e-05	0.000401846	5.62e-05	8.23e-05	5.12e-05	0.000214192	5.66e-05	0.00122279	0.000585965
702	BT	0	7	2	0	0	0	36.9	0		0	1	3	No	None	No	0.000119941	0.000103335	0.000828903	0.000812327	0.000125404	0.000332809	8.09e-05	6.62e-05	0.000142531	0.000366266	0.000181616	0.000424414	0.000292109	0.000121593	0.000370161	0.000259596	0.00017688	8.85e-05	3.78e-05	0.000146698	0.000465874	0.00134619	0.00180783
703	BT	1	42	4	0	0	0	36.2	0		0	1	3	No	None	No	0.000120051	0.000181268	0.000610415	0.00109333	0.000105706	0.000548774	0.000178435	0.000336092	0.000829117	0.000646472	0.000113686	0.000743128	0.00021544	0.000248115	0.000131691	0.000603072	0.000193437	0.000166342	0.000243141	0.000474677	0.000171471	0.0012819	0.0015992
704	SP	1	6	1	0	0	0	36.5	0		0	1	3	No	None	No	0.00012012	5.97e-05	0.0164667	0.000264456	2.6e-05	0.00030222	0.000180421	4.92e-05	6.97e-05	2.69e-05	4.28e-05	7.67e-05	0.000662782	4.24e-05	4.34e-05	3.2e-05	1.95e-05	0.000123816	1.95e-05	2.07e-05	0.000617718	0.000404342	NA
705	SP	0	38	4	0	0	0	36.8	0		0	1	3	Yes	Paracetamol	Yes	0.000120234	0.000251944	0.00887654	0.00102163	0.000260265	0.000167419	0.00135729	0.00283177	0.000474638	0.00155323	0.000255624	0.000270644	0.00078719	0.00227346	0.000462279	0.000724763	4.97e-05	0.00296747	0.00354574	6.45e-05	0.000113411	0.00232169	NA
706	KMT	0	10	2	0	0	0	36.8	0		0	1	3	No	None	No	0.000120325	0.00182534	0.000551686	0.000303174	0.000247036	0.000350099	5.1e-05	0.000452341	0.000590449	1.95e-05	2.56e-05	4.08e-05	4.76e-05	3.63e-05	2.83e-05	2.17e-05	0.000139541	3.56e-05	1.95e-05	0.000102092	0.000125512	0.000173166	NA
707	BT	0	55	4	0	0	0	36	0		0	1	3	No	None	No	0.000120358	0.000113822	0.000562439	0.0153448	9.16e-05	0.000147759	0.000108254	0.000168857	0.00021541	5.11e-05	7.88e-05	0.000152411	0.000213826	3.93e-05	2.78e-05	6.08e-05	1.95e-05	5.87e-05	2.13e-05	3.67e-05	8.74e-05	0.000185915	NA
708	SP	0	8	2	0	0	0	36.7	0		0	1	3	No	None	No	0.000120456	9.79e-05	0.000546416	0.000508837	0.000383166	0.000181265	0.000119986	0.000529078	0.000311146	0.000379209	6.86e-05	4e-05	0.00174681	0.000159867	7.93e-05	0.000351028	5.43e-05	0.000194335	0.000684255	5.25e-05	0.000183507	0.000418782	NA
709	BT	0	11	2	0	0	0	36	0		0	1	3	No	None	No	0.000120635	0.000465476	0.000946373	0.00054734	0.000144019	0.000238928	0.000118805	9.78e-05	0.000164765	0.000416003	8.95e-05	0.000398155	0.000360414	0.000122003	5.71e-05	0.000286979	6.07e-05	7.55e-05	4.98e-05	0.000140807	9.03e-05	0.000640818	0.000507563
710	BT	1	5	1	0	0	0	36.1	0		0	0	0	No	None	No	0.000120719	0.000100606	0.00238264	0.000809781	0.00011967	0.000267242	0.000127001	6.05e-05	0.000101409	0.00044877	0.000105921	0.000457436	0.00072446	0.000298416	0.000161542	0.00027559	3.56e-05	4.36e-05	2.21e-05	0.00017901	0.000296808	0.0042749	0.00432291
711	BT	0	14	3	0	0	0	36	0		0	1	3	No	None	No	0.000120867	0.000104085	0.000426712	0.000453808	0.000131485	0.000279486	0.000226766	6.12e-05	0.000225993	0.000353436	7.62e-05	0.000401447	0.000453035	0.000183102	5.62e-05	0.000306465	4.03e-05	0.000121828	3.91e-05	0.000181357	6.63e-05	0.000796438	0.000497186
712	SP	1	3	1	0	0	0	37.5	0	neg	0	1	2	Yes	None	No	0.000121075	0.000152591	0.00137666	0.000482593	0.000201747	0.000299223	0.00018571	0.000483486	0.000509889	0.00020439	3.09e-05	3.14e-05	0.000222151	4.64e-05	3.67e-05	3.32e-05	3.73e-05	4.63e-05	3.7e-05	5.31e-05	0.000107104	0.000247017	NA
713	SP	0	29	4	0	0	0	36	0		0	1	3	No	Vitamin	Yes	0.000121075	5.11e-05	0.00416589	0.00107929	0.00105364	0.00155785	0.00165215	0.0061285	0.000736364	0.000882977	0.0051093	0.000195644	0.000113667	0.00136461	0.000400394	0.00197853	0.000464459	0.0138771	0.002084	0.000337433	0.00142461	0.00111617	NA
714	KMT	0	13	3	0	0	0	36	0		0	1	3	No	None	No	0.000121296	0.000134063	0.00105964	0.000229904	0.000327438	0.0022484	0.000541775	0.000821847	0.00117443	1.95e-05	3.54e-05	4.64e-05	0.000177118	4.65e-05	8.4e-05	1.95e-05	1.95e-05	2.16e-05	1.95e-05	1.95e-05	0.00129555	0.00361558	NA
715	BT	1	14	3	0	0	0	36.7	0		0	1	3	No	None	No	0.000121518	0.00013213	0.00115199	0.000710032	0.000133658	0.000401648	9.28e-05	8.53e-05	0.00123891	0.000488909	0.000106857	0.000432189	0.00023909	0.000243474	8.02e-05	0.000374201	4.04e-05	8.6e-05	0.000918475	0.000176178	0.000284337	0.00120252	0.000620835
716	BT	0	19	3	0	0	0	36.5	0		0	1	1	No	None	No	0.000121603	0.000124267	0.00191816	0.00032773	8e-05	0.00121172	0.000345471	0.000118041	0.000199459	6.9e-05	7.78e-05	0.0063479	9.83e-05	6.11e-05	0.000242936	6.83e-05	0.000193196	9.58e-05	2.14e-05	0.000196523	0.00162484	0.000352597	NA
717	KMT	1	15	3	0	0	0	36.5	0		0	1	3	No	None	No	0.000121769	9.72e-05	0.000937141	0.000295772	0.000267913	0.000305419	0.000113975	0.000323702	0.000951549	3.84e-05	0.000104237	0.000353606	0.00120146	5.27e-05	0.000149662	0.000426922	2.4e-05	4.48e-05	0.000690685	1.95e-05	0.000182536	0.000580555	NA
718	BT	0	11	2	0	0	0	36.5	0		0	1	3	No	None	No	0.000121919	0.000186751	0.00593636	0.00149856	0.000116639	0.000674475	8.8e-05	0.00013622	0.000121905	0.000381912	8.97e-05	0.00052218	0.000200479	0.000182797	0.000114869	0.000359732	0.000112109	7.73e-05	4.08e-05	0.000474932	0.000117293	0.00161163	0.00095859
719	SP	0	20	3	0	0	0	36.6	0	neg	0	0	0	Yes	None	No	0.000122087	0.000987432	0.00149821	0.000466287	0.00356316	0.00016458	9.56e-05	0.00202922	0.000931539	0.00033238	0.000238104	0.000132465	0.000111182	0.000116011	9.96e-05	0.0115435	0.0006057	0.000715198	0.00502012	0.000425348	0.000134926	0.000269504	NA
720	BT	1	9	2	0	0	0	37.2	0		0	1	3	No	None	No	0.000122189	0.000168556	0.000782238	0.00153573	0.000130255	0.000309396	0.000484235	8.81e-05	0.000166528	0.000572496	0.000109067	0.000489556	0.00046975	0.000242549	0.000632608	0.000457615	0.00118321	0.000124542	4.8e-05	0.000270392	7.32e-05	0.000737193	0.000753126
721	SP	0	7	2	0	0	0	36.4	0	neg	0	0	0	Yes	None	No	0.000122267	0.000150938	0.00206792	0.000468904	0.000103508	0.000162149	0.00013477	0.000148637	0.00024142	0.000268018	9.39e-05	0.000297747	0.000104994	4.92e-05	0.000102544	7.8e-05	8.32e-05	0.000106584	1.95e-05	0.000105461	8.75e-05	0.000332815	NA
722	BT	1	3	1	0	0	0	36.5	0		0	1	3	No	None	No	0.000122485	0.000123215	0.00495287	0.00102437	0.000106302	0.000262462	0.000143262	5.11e-05	0.000191552	0.000357444	0.000119489	0.000413163	0.000313488	0.000138202	0.000200488	0.000385113	5.58e-05	9.04e-05	3.48e-05	0.000184058	0.00016014	0.00342849	0.00454283
723	BT	0	16	3	0	0	0	36.4	0		0	1	3	No	None	No	0.000122515	0.000127903	0.000353648	0.000489533	0.000126216	0.000356667	0.000185536	0.000171644	0.000125825	0.000374349	0.000102249	0.000343742	9.37e-05	0.000197606	0.000129248	0.000351792	6.69e-05	0.000100792	4.46e-05	0.000374969	9.21e-05	0.0014771	0.00161776
724	SP	0	2	1	0	0	0	36.6	0		0	1	3	No	Paracetamol	Yes	0.00012272	0.000264591	0.00143738	0.000363256	0.000150732	0.000218818	0.000115929	0.000179631	0.000222362	1.95e-05	0.000124004	4.34e-05	0.00017333	0.000102069	0.000139127	0.000192433	0.00017498	0.000185303	5.42e-05	0.00022306	0.000130558	0.000214856	NA
725	SP	1	1	1	0	0	0	36.3	0		0	1	1	No	None	No	0.000122763	0.000187226	0.00146113	0.000473373	0.000309836	0.000493934	0.000112323	0.000653903	0.000947991	7.55e-05	0.000120188	0.00118354	0.000194553	0.000277246	0.000159618	0.000147805	0.000108839	0.000145453	7.12e-05	0.000110292	0.000342357	0.000190187	NA
726	KMT	1	14	3	0	0	0	36.6	0		0	1	2	No	None	No	0.000122861	4.9e-05	0.00120675	0.0012266	6e-05	0.000120776	0.000574168	0.000154059	0.000128713	3.68e-05	4.55e-05	7.95e-05	5.94e-05	9.22e-05	7.94e-05	3.8e-05	0.000156425	5.04e-05	8.32e-05	0.000120687	5.87e-05	0.000433333	NA
727	BT	1	24	4	0	0	0	36.6	0		0	1	3	No	None	No	0.000123045	0.000108128	0.000802065	0.000344757	0.000144795	0.000213727	0.000116666	0.000198594	0.00078415	0.00015789	0.000125964	6.08e-05	0.000193576	8.61e-05	9.48e-05	0.000109694	0.000178083	0.000133291	0.000479623	0.000162826	0.000143185	0.00035296	NA
728	BT	0	11	2	0	0	0	36	0		0	1	3	No	None	No	0.00012309	0.0001202	0.000568436	0.00107843	0.000164691	0.000327675	9.66e-05	6.3e-05	0.000131578	0.000282892	0.000143698	0.000328027	0.000254087	0.000169376	0.00017895	0.000351547	9.38e-05	9.01e-05	3.86e-05	0.000257345	0.000172796	0.00318134	0.00348094
729	SP	1	15	3	0	0	0	36.9	0		0	0	0	No	Paracetamol	Yes	0.000123158	3.95e-05	0.00107263	0.000740228	5.9e-05	0.000289774	7.29e-05	9.61e-05	0.000209628	7.34e-05	7.72e-05	0.000126768	0.00247261	6.57e-05	7.9e-05	2.22e-05	1.95e-05	4.28e-05	0.000183058	1.95e-05	0.000324029	0.000574332	NA
730	SP	0	9	2	0	0	0	36.2	0		0	1	3	No	None	No	0.000123186	9.75e-05	NA	0.000480808	8.23e-05	0.00015052	0.000109265	0.000374035	0.000316407	0.000222593	0.000172537	5.88e-05	0.000327258	0.000120383	0.000131762	7.87e-05	3.62e-05	9.56e-05	0.00124772	6.85e-05	7.81e-05	0.00039313	NA
731	SP	0	6	1	0	0	0	36.8	0		0	0	1	No	Paracetamol	Yes	0.000123225	6.18e-05	0.000452079	0.000227865	8.08e-05	0.000143841	8.27e-05	0.000172901	0.0002784	2.35e-05	3.94e-05	0.000164602	0.00012644	6.7e-05	3.42e-05	3.15e-05	1.95e-05	4.08e-05	1.95e-05	4.35e-05	6.86e-05	0.000236835	NA
732	SP	1	12	2	0	0	0	36.7	0		0	1	3	No	None	No	0.000123544	0.000330719	0.000712818	0.000659303	0.000105903	0.000183623	0.000147197	0.000203688	0.000209116	1.95e-05	8.23e-05	0.000270128	0.000372047	7.46e-05	0.00116415	8.91e-05	0.000161626	9.02e-05	2.97e-05	0.000158857	0.00011412	0.000437064	NA
733	SP	1	10	2	0	0	0	36.5	0		0	1	2	No	None	No	0.000123806	0.00123108	0.00204786	0.00117666	9.57e-05	0.000263037	7.3e-05	0.000172507	0.000227401	2.1e-05	6.53e-05	0.000202714	0.000276597	3.38e-05	8.11e-05	3.17e-05	2.65e-05	5.64e-05	1.95e-05	3.42e-05	0.000150502	0.000261359	NA
734	BT	0	8	2	0	0	0	36.4	0		0	1	3	No	None	No	0.0001243	0.000116021	0.000615735	0.000705297	0.000165973	0.000275334	0.000197203	9.06e-05	0.000251133	0.000458633	0.000105454	0.000468954	0.000277835	0.000156681	0.000238288	0.00033443	5.01e-05	0.000100393	3.68e-05	0.00019384	0.000149612	0.00237404	0.00196293
735	BT	1	>18	4	0	0	0	36.7	0		0	1	3	No	None	No	0.00012436	0.00014858	0.000610439	0.00075345	0.00024641	0.000390047	8.84e-05	0.000227151	0.000337265	0.000609922	0.000148984	0.000523177	0.00013526	0.000255089	0.000102821	0.000491932	5.8e-05	0.000125063	3.97e-05	0.000197094	0.000166118	0.00152184	0.000620589
736	SP	1	12	2	0	0	0	36.6	0		0	1	1	No	None	No	0.000124528	0.000142925	0.0101292	0.000300668	0.000199632	0.000268786	0.000108423	0.00036956	0.000422248	0.000121036	9.04e-05	6.43e-05	0.000535222	0.000102782	0.000305044	6.6e-05	0.000282372	0.000123398	2.89e-05	0.00041236	0.000184361	0.000452006	NA
737	SP	0	30	4	0	0	0	36.5	0		0	0	0	No	None	No	0.000124528	0.00055913	0.00193235	0.00943897	0.00280984	0.000388735	0.000397659	7.8e-05	0.00225766	0.000276158	0.000133229	0.00329379	0.00129881	0.000745992	0.00065137	0.00689942	0.00477067	0.000613493	0.00654655	0.00451806	0.000482227	0.000919341	NA
738	KMT	1	>18	4	0	0	0	36	0		0	1	3	No	None	No	0.00012477	0.000160064	0.0182223	0.000482566	0.000227182	0.00026989	0.000116817	0.000347707	0.000401933	5.73e-05	9.9e-05	0.0028862	6.33e-05	0.000111573	0.000415931	0.000120585	6.48e-05	0.000144153	3.06e-05	0.000126285	0.000137203	0.000432891	NA
739	SP	0	14	3	0	0	0	36.7	0		0	0	0	No	None	No	0.000124872	0.00304058	0.00136696	0.000668411	0.000238349	0.000185588	0.00011415	0.000185624	0.000400413	1.95e-05	7.28e-05	0.000126747	0.000241312	4.11e-05	0.000209213	4.65e-05	0.000745028	8.31e-05	5.54e-05	0.000447804	0.00011709	0.00123781	NA
740	BT	0	27	4	0	0	0	35.7	0		0	1	3	No	None	No	0.000124899	9.14e-05	0.000409224	0.000629354	0.000212701	0.000310738	9.25e-05	6.49e-05	0.000593646	0.00043968	0.000109682	0.000406615	0.000990681	0.000176701	9.71e-05	0.000417501	3.97e-05	8.27e-05	0.000115593	0.000147576	0.000153177	0.000773668	0.0143154
741	BT	0	35	4	0	0	0	36.4	0		0	1	3	No	None	No	0.000125042	0.000406155	0.00785133	0.00179845	0.000332627	0.000356574	0.00229619	0.0114239	0.0020907	0.000402769	0.00256509	0.000433622	0.000905318	0.000215384	0.000360098	0.00214645	9.06e-05	0.000750497	0.000989728	0.0002661	0.000252438	0.0010806	0.00113565
742	BT	0	36	4	0	0	0	35.6	0		0	1	3	No	None	No	0.000125076	7.26e-05	0.00147198	0.00046884	0.00066096	0.000264004	0.000125467	0.00109148	0.00047529	0.000796702	0.000109874	0.000384904	0.000239963	0.000171729	0.000191491	0.0027062	8.45e-05	0.000711162	0.000960205	0.00015786	5.19e-05	0.000836145	0.000365583
743	BT	1	13	3	0	0	0	36.4	0		0	0	0	No	None	No	0.000125335	0.000106385	0.000610822	0.000784045	0.000241857	0.000253202	0.000113145	8.6e-05	0.000181689	0.000414352	0.000124792	0.000398155	0.000718049	0.000152228	0.000171607	0.000344452	8.99e-05	0.000103527	4.93e-05	0.000217343	0.000226365	0.00167965	0.00212666
744	BT	0	6	1	0	0	0	36.7	0		0	1	3	No	None	No	0.000125425	0.000201931	0.00207356	0.00106457	8.85e-05	0.0006075	0.00013035	0.000201161	0.000103974	0.000565228	0.000154521	0.000566834	0.000121025	0.000249648	0.000186137	3.99e-05	0.000141219	0.000103439	4.91e-05	0.000564547	0.000245222	0.00299161	0.00426671
745	BT	1	5	1	0	0	0	NA	NA		0	1	3	Yes	None	No	0.000126206	0.000118612	0.00161995	0.00352833	0.000197141	0.000303352	5.89e-05	7.55e-05	0.000171526	0.000334648	0.000105189	0.000317077	0.000176222	0.000125213	0.000117675	0.000496881	8.26e-05	0.000141108	0.000109449	0.000256463	8.93e-05	0.00148929	0.000787495
746	BT	0	7	2	0	0	0	37.1	0		0	1	3	No	None	No	0.000126269	0.000195307	0.000930726	0.00108028	0.000160144	0.000391125	7.05e-05	0.000115185	0.000217988	0.000401889	0.000134564	0.000415341	9.93e-05	0.000180679	7.74e-05	0.000435117	4.27e-05	9.83e-05	6.23e-05	0.000239618	0.000141065	0.00136519	0.000813941
747	KMT	1	39	4	0	0	0	36.4	0		0	1	3	No	None	No	0.000126323	0.00136634	0.00246284	0.00291494	0.000238846	0.00038885	0.000335389	0.0195315	0.000314661	0.000243892	0.000613303	0.00055585	0.000813701	0.000560161	0.000364913	0.00173363	0.000276451	5.24e-05	0.000822738	0.000129405	0.000226237	0.000313565	NA
748	BT	0	64	4	0	0	0	36.5	0		0	1	3	No	None	No	0.000126481	0.000762811	0.00119128	0.00347807	0.00053933	0.000256252	0.000161575	0.000474332	0.000617097	9.16e-05	0.000116824	0.00227455	0.00069164	0.000123655	0.000126983	0.000571542	0.000127547	0.000347561	0.000319674	5.04e-05	0.000140919	0.000308059	NA
749	BT	1	7	2	0	0	0	36.8	0		0	1	3	No	None	No	0.000126528	0.000464552	0.00705636	0.0010559	0.000121545	0.000638733	0.000450168	0.000185596	0.000164091	0.000953905	0.000303732	0.00105553	8.31e-05	0.000375342	0.00010425	0.000296837	0.000153006	0.000145268	1.95e-05	0.000534331	8.73e-05	0.000549267	0.000300075
750	BT	0	14	3	0	0	0	37.7	1		0	1	3	No	None	No	0.000126756	0.000127465	0.00131862	0.000423863	0.000192531	0.000253591	0.000154872	8.28e-05	0.000210773	0.000258816	0.000130468	0.00025677	0.000376327	0.000206297	0.000102603	0.0005477	0.000485838	0.000126638	0.000164658	0.000183061	7.66e-05	0.00103003	0.000880031
751	BT	0	28	4	0	0	0	36.5	0		0	1	3	No	None	No	0.000126973	0.000148007	0.00146007	0.000962726	0.000140888	0.000298982	0.000376803	0.000681731	0.000720211	0.000116037	0.000148068	0.00012673	0.00100237	0.000140986	0.000192112	0.000310918	6.24e-05	0.000124104	0.000544914	8.82e-05	0.000201601	0.000519597	NA
752	SP	0	10	2	0	0	0	36.3	0		0	1	3	No	None	No	0.000127	0.000190198	NA	0.000589429	0.000225894	0.000291471	0.000482843	0.000492813	0.000657996	1.95e-05	5.99e-05	5.02e-05	0.000189217	3.37e-05	4.8e-05	4e-05	3.94e-05	3.28e-05	1.95e-05	9.32e-05	0.000107169	0.000252382	NA
753	KMT	1	10	2	0	0	0	36.7	0		0	1	3	No	None	No	0.000127038	2.93e-05	0.00114357	0.000328835	2.92e-05	9.98e-05	3.58e-05	7.09e-05	0.000100446	1.95e-05	6.42e-05	5.83e-05	0.000197958	5.41e-05	2.28e-05	3.31e-05	0.000291385	0.000102455	1.95e-05	0.000207949	6.71e-05	0.000104945	NA
754	BT	1	39	4	0	0	0	36.5	0		0	1	3	No	None	No	0.000127313	0.000235242	0.000605461	0.000553813	0.00120368	0.00147079	0.000840739	0.00714411	0.00481792	0.000721558	0.000108073	0.000639425	0.00423881	0.000253806	9.72e-05	0.00406859	2.65e-05	8.15e-05	0.0041481	0.000167373	0.00127985	0.00129547	0.000937923
755	SP	0	49	4	0	0	0	35.3	0		0	1	3	No	None	No	0.000127578	4.67e-05	0.000694221	0.000431818	0.000357927	9.96e-05	0.000108283	0.000134227	0.000289411	0.00022487	0.000768616	5.45e-05	0.000132796	6.24e-05	0.000149392	0.000624048	4.17e-05	0.000179468	0.000154098	5.66e-05	8e-05	0.00119543	NA
756	SP	1	0.7	1	0	0	0	36.8	0		0	1	1	Yes	Paracetamol	Yes	0.000127657	0.000177164	0.00131902	0.00108906	0.000367702	0.000364288	7.42e-05	0.00111792	0.000799395	2.22e-05	0.000112446	4.44e-05	0.000235479	0.000107735	7.54e-05	0.000256461	0.000165475	0.000749173	0.000193401	0.000257502	0.000174227	0.000108557	NA
757	SP	0	13	3	1	0	0	36.1	0		0	1	3	No	None	No	0.000127657	5.17e-05	0.00195934	0.000193961	8.54e-05	0.000131206	0.000377236	6.8e-05	0.000174065	4.93e-05	0.000194297	2.72e-05	0.000204295	5.71e-05	7.49e-05	0.000144998	0.000106808	6.35e-05	0.000201583	6.17e-05	0.000104244	0.000329148	NA
758	BT	0	28	4	0	0	0	36.3	0		0	1	3	No	None	No	0.000127686	0.000131454	0.000520669	0.00218459	0.000790815	0.000704514	9.22e-05	0.00049078	0.0011426	0.000310196	0.000150706	0.000378661	0.000235471	0.000147229	0.000160424	0.000466035	0.000170374	0.000121444	0.00057467	0.000188194	0.000857929	0.00107172	0.00338573
759	BT	0	53	4	0	0	0	36.4	0		0	1	3	No	None	No	0.000127712	0.000671082	0.00451376	0.000742507	0.00149815	0.000459515	0.000603477	4.9e-05	0.00102585	0.00043088	0.000164719	0.000270608	0.000295339	0.00028811	0.000126359	0.00593959	0.000101925	0.000338031	0.00342993	6.02e-05	0.00157703	0.00200677	NA
760	BT	0	29	4	0	0	0	36.4	0		0	1	3	No	None	No	0.000127813	0.000104795	0.000464832	0.000657834	0.00183566	0.000385983	0.000470914	0.000243352	0.000233094	0.00062655	0.00010297	0.000550927	0.00293065	0.000141866	0.00013996	0.00128299	9.2e-05	8.51e-05	0.000906639	0.000217707	0.000228169	0.00118889	0.00151442
761	SP	1	6	1	0	0	0	36.3	0		0	1	3	No	None	No	0.00012782	0.000234921	0.00145733	0.000135212	0.00010899	0.000331521	0.000290748	0.000161521	0.000192976	5.5e-05	9.16e-05	0.000325032	9.88e-05	0.000127391	0.000103649	9.95e-05	3.92e-05	0.000123905	2.01e-05	7.07e-05	0.000270412	0.00021061	NA
762	SP	1	2	1	0	0	0	36.7	0		0	1	3	No	None	No	0.00012782	5.1e-05	0.00097292	0.000871025	6.78e-05	0.000183911	0.000151791	0.00010572	0.000148036	1.95e-05	4.46e-05	3.31e-05	0.000318107	4.17e-05	3.16e-05	4.25e-05	1.95e-05	3.77e-05	7.91e-05	1.95e-05	0.000106418	0.000150856	NA
763	SP	1	6	1	0	0	0	36.6	0	neg	0	1	3	Yes	None	No	0.00012782	0.000184866	0.00461063	0.00152041	0.0001998	0.000434819	0.000760583	0.000408068	0.000416636	6.73e-05	0.000284689	0.000256235	0.000699179	0.000201455	0.00051709	0.000103819	0.000245125	0.000111405	3.05e-05	0.000155239	0.000227544	0.00661763	NA
764	BT	1	42	4	0	0	0	36.2	0		0	1	3	No	None	No	0.000127877	0.000204331	0.00210009	0.00167947	0.000965564	0.00067825	0.000168792	0.000265683	0.00166699	0.00100833	0.000411882	6.17e-05	0.00045869	0.00034214	0.000641625	0.00347354	0.000643295	0.00056439	0.00196438	0.000640097	0.000893779	0.000347652	NA
765	BT	1	72	4	0	0	0	36.5	0		0	1	3	No	None	No	0.000127941	8.97e-05	0.00225573	0.00265645	0.000193269	0.000354795	0.00105168	0.000942228	0.00417818	0.00193316	0.000234592	0.000394443	0.000669797	0.00015165	0.000526667	0.00235688	5.03e-05	0.000147053	0.00192602	9.87e-05	0.000231422	0.00121539	0.00109112
766	BT	0	12	2	0	0	0	36.7	0		0	1	1	No	None	No	0.000128111	9.06e-05	0.000861271	0.000690289	0.000133477	0.0002074	7.61e-05	6.61e-05	0.000306837	0.000300512	0.000177363	0.000312096	0.000148117	0.000264111	8.68e-05	0.000822691	0.000205741	0.000186936	0.00033459	0.000193728	7.78e-05	0.000867049	0.000552268
767	BT	1	10	2	0	0	0	36.5	0		0	1	3	No	None	No	0.000128307	0.000212217	0.000576149	0.00104006	0.00010641	0.000488636	0.000141653	0.000137904	0.00012246	0.000577221	0.000119167	0.000699664	0.000188284	0.000292242	0.000106303	0.000384931	0.000159029	8.6e-05	5.34e-05	0.000377897	0.000110646	0.00102615	0.000375708
768	BT	1	3	1	0	0	0	36.5	0		0	1	3	No	None	No	0.000128992	0.000119989	0.000745383	0.000382261	0.000206573	0.000706978	9.69e-05	8.9e-05	0.00017079	0.000365047	8.91e-05	0.000505036	0.000162965	0.000142823	9.51e-05	0.000435122	3.5e-05	0.00046229	3.68e-05	0.000172847	0.00292622	0.000922249	0.000277507
769	SP	1	45	4	0	0	0	36.5	0		0	1	3	No	None	No	0.000129004	0.000148711	0.00115348	0.0033944	0.00340363	0.000608278	0.000618258	0.00102251	0.000558104	9.98e-05	0.000240491	0.00101768	0.000377318	0.000191742	0.000359828	0.000888953	0.000167129	0.000337513	0.000456543	3.17e-05	0.000520971	0.000681642	NA
770	KMT	1	>18	4	0	0	0	36.5	0		0	1	3	No	None	No	0.000129012	0.00022593	0.00411726	0.00165085	0.000205108	0.000578433	0.000532053	0.000287286	0.000765437	0.000193495	0.000473815	0.00129689	0.0026997	0.000261125	0.000168152	0.00245852	0.000138879	0.000184064	0.000808919	8.36e-05	0.000425795	0.000670556	NA
771	SP	1	5	1	0	0	0	37.2	0		0	1	3	No	None	No	0.000129139	8.16e-05	0.000686222	0.000114041	5.76e-05	0.000131206	5.66e-05	0.00012017	0.000150033	1.95e-05	4.22e-05	0.000121506	4.6e-05	4.54e-05	2.12e-05	7.26e-05	1.95e-05	5.81e-05	1.95e-05	4.3e-05	9.9e-05	7.34e-05	NA
772	BT	0	9	2	0	0	0	36.5	0		0	1	3	No	None	No	0.000129252	0.000146149	0.00051139	0.000570534	0.000111297	0.000327098	0.000125875	0.000105429	0.000101306	0.000525297	0.000102977	0.000569014	0.000194542	0.000205174	0.000119872	0.000336568	9.43e-05	9.41e-05	3.49e-05	0.000267617	8.29e-05	0.00107012	0.000777761
773	BT	0	>18	4	0	0	0	36.5	0		0	1	3	No	None	No	0.000129259	0.000197607	0.000455503	0.00119798	0.000114983	0.000486648	0.000125404	8.91e-05	0.00011883	0.000233052	9.05e-05	0.000238213	0.000275147	0.000257948	7.93e-05	0.000651484	0.000147409	0.000123832	8.77e-05	0.000460534	6.05e-05	0.000517442	0.000278439
774	KMT	0	9	2	0	0	0	36.3	0		0	1	3	No	None	No	0.000129301	4.93e-05	0.00351764	0.000253157	4.9e-05	9.56e-05	6.98e-05	0.000124295	0.000131088	5.87e-05	3.74e-05	5.06e-05	5e-05	7.14e-05	0.00166789	2.22e-05	0.000917067	3.93e-05	0.000287539	2e-05	6.17e-05	0.000324245	NA
775	SP	1	10	2	0	0	0	36.4	0		0	0	3	No	None	No	0.000129312	0.00018884	0.00197851	0.000775295	0.000106847	0.000222414	7.26e-05	0.000205912	0.000242448	9.6e-05	5.45e-05	0.000112128	0.000124029	7.12e-05	7.3e-05	3.02e-05	1.95e-05	6.03e-05	0.000258418	2.07e-05	9.98e-05	0.000245603	NA
776	BT	0	14	3	0	0	0	36.1	0		0	0	0	No	None	No	0.000129448	0.000266967	0.000709201	0.000624774	0.00017146	0.000265027	0.000136589	8.48e-05	0.000194298	0.000570978	0.000119783	0.000381917	0.00327805	0.000430412	0.000145376	0.000303274	5.7e-05	8.54e-05	4.78e-05	0.000171597	0.000139083	0.00125339	0.00135682
777	SP	1	3	1	0	0	0	37.1	0		0	0	0	No	None	No	0.000129483	0.00022972	0.00319019	0.000432917	0.000347684	0.000514187	8.94e-05	0.000724998	0.000795678	1.95e-05	0.00017027	5.49e-05	9.95e-05	0.0001621	0.000225286	0.000290482	0.000170412	0.000360137	7.13e-05	0.000274986	0.000225144	0.000331168	NA
778	BT	0	11	2	0	0	0	36.6	0		0	1	3	No	None	No	0.000129746	0.000116845	0.00116346	0.00173325	0.000134235	0.000705071	8.62e-05	0.00012073	0.000231638	0.000239529	0.000187508	0.00049462	0.000151773	0.00026321	0.000109594	0.000548515	7.24e-05	0.000142378	4.31e-05	0.000751793	0.000117356	0.000988009	0.00143425
779	KMT	1	69	4	0	0	0	36.5	0		0	1	3	No	None	No	0.000130008	0.000277904	0.00104274	0.00113296	0.000542618	0.000319619	0.000830898	0.000238057	0.000575286	0.000677069	7.11e-05	0.000162938	0.00038751	9.74e-05	0.0018084	0.0015747	0.000855955	0.000291684	0.000828253	0.000519135	0.000306793	0.00073142	NA
780	BT	0	7	2	0	0	0	36.3	0		0	1	3	No	None	No	0.0001301	0.000177663	0.00093382	0.00084323	0.000131959	0.000586732	8.57e-05	0.000124809	0.000205509	0.000492235	8.01e-05	0.000622825	7.7e-05	0.000175016	8.62e-05	0.000342461	8.09e-05	0.00013169	4.98e-05	0.000486907	9.7e-05	0.00141876	0.0013669
781	BT	1	4	1	0	0	0	36.5	0		0	1	1	No	None	No	0.000130324	0.000158489	0.000685689	0.00132534	0.000168422	0.00041864	0.000140127	0.00011456	0.000163343	0.000551262	0.000163636	0.000564586	0.000154606	0.000243136	0.000137347	0.000485446	5.73e-05	0.00020543	4.91e-05	0.000245995	0.000173613	0.00154612	0.00148353
782	BT	1	15	3	0	0	0	36.1	0		0	1	3	No	None	No	0.000130334	5.14e-05	0.00050569	0.00737675	7.36e-05	0.00020784	5.15e-05	9.78e-05	0.000112907	0.00016969	0.000115154	0.000124841	7.52e-05	8.99e-05	5.41e-05	0.000151182	2.07e-05	5.91e-05	1.95e-05	7.53e-05	0.000125691	0.000561138	0.000574347
783	BT	1	13	3	0	0	0	36.7	0		0	1	3	No	None	No	0.000130358	0.000103185	0.00228415	0.000784752	0.000268442	0.000315743	0.000283243	0.000662828	0.000188213	0.000418379	0.000102865	0.000422727	0.000843277	0.000155402	0.000153819	0.000491661	9.03e-05	8.83e-05	3.56e-05	0.000241207	0.000142642	0.00179706	0.000954922
784	BT	0	47	4	0	0	0	35.6	0		0	1	3	No	None	No	0.000130407	0.000137634	0.000431045	0.00345551	0.000651081	0.00041075	0.000139727	0.000238064	0.000210427	0.000338907	0.000110829	0.000338673	0.000226842	0.000265721	0.000136262	0.000976494	6.7e-05	9.79e-05	0.000196693	0.000318308	8.94e-05	0.000674534	0.000287892
785	BT	0	51	4	0	0	0	36.3	0		0	1	3	No	None	No	0.000130523	0.000169156	0.00187659	0.0025686	0.00279687	9e-05	0.000857106	0.000265625	7.91e-05	0.000112508	6.04e-05	4.98e-05	8.37e-05	4.27e-05	6.89e-05	8.95e-05	0.000508525	0.000100433	6.72e-05	0.000961096	5.35e-05	8.88e-05	NA
786	BT	1	2	1	0	0	0	36.3	0		0	1	3	No	None	No	0.000130565	0.000109268	0.00049158	0.000704944	0.000182922	0.000307897	8.18e-05	0.000100336	0.000134995	0.00044309	0.000110592	0.0004478	0.00401862	0.000162609	8.19e-05	0.00039211	7.06e-05	7.96e-05	4.07e-05	0.000250697	0.000124972	0.00122269	0.000535341
787	BT	1	11	2	0	0	0	36.6	0		0	1	0	No	None	No	0.000130649	0.000870181	0.00742052	0.00897538	0.000376285	0.000456697	0.000127955	0.000490687	0.000660484	8.56e-05	0.000318143	0.000102916	0.00121366	0.00026838	0.000347089	0.000342781	0.000671707	0.000440875	0.000164073	0.000579203	0.000333997	0.000514117	NA
788	BT	0	62	4	0	0	0	36	0		0	1	3	No	None	No	0.000130802	0.000155154	0.000616624	0.000418247	0.000111351	0.000228296	0.000174774	0.00028564	0.00032023	2.3e-05	5.54e-05	3.18e-05	0.00042886	0.000142247	0.000107079	1.95e-05	2.67e-05	1.95e-05	1.95e-05	2.04e-05	0.000141536	0.000878199	NA
789	BT	1	15	3	0	0	0	36.6	0		0	1	3	No	None	No	0.000130885	0.000152095	0.000678809	0.000382525	0.00025715	0.000327559	0.00015515	0.000429588	0.000465228	2.74e-05	6.52e-05	5.15e-05	0.0011515	0.000163679	0.000738287	5.81e-05	2.11e-05	7.64e-05	3.81e-05	2.48e-05	0.000146734	0.000804599	NA
790	KMT	1	14	3	0	0	0	36.4	0		0	1	3	No	None	No	0.000131129	0.000217256	0.00151706	0.000428882	0.000174999	0.00114498	9.35e-05	0.000318225	0.000581416	0.000147629	8.08e-05	0.000198952	0.000272367	4.66e-05	0.00072211	5.06e-05	8.47e-05	9.59e-05	8.31e-05	0.000112122	0.00084273	0.000405863	NA
791	SP	1	18	3	0	0	0	36.4	0		0	0	0	No	None	No	0.000131334	0.000222133	0.00225309	0.000983663	0.000340097	0.000415937	0.00116922	0.000522306	0.000675733	0.000131444	0.000192852	0.000144556	0.000320636	0.00020575	0.000110186	0.000262836	6.87e-05	0.000176627	0.000645252	0.000187677	0.000275346	0.000621646	NA
792	SP	0	9	2	0	0	0	36.5	0		0	1	3	No	None	No	0.000131516	9.64e-05	0.00102717	0.0040769	9.72e-05	0.000179202	0.00035764	0.000557738	0.000196652	3.77e-05	0.000109811	7.26e-05	0.000405987	7.23e-05	0.000208904	5.74e-05	0.000101902	0.000107338	6.45e-05	8.45e-05	0.000149755	0.00108046	NA
793	SP	0	5	1	0	0	0	36.6	0		0	1	1	No	None	No	0.000131536	0.000173043	0.00145664	0.000288336	0.000147206	0.000274379	0.000114027	0.000207585	0.000270778	3.66e-05	0.000118834	0.000187894	8.98e-05	0.000100818	8.71e-05	0.000141857	0.000110155	0.000184288	3.86e-05	0.000149167	0.000119027	0.000112295	NA
794	BT	1	2	1	0	0	0	36.6	0		0	1	1	No	None	No	0.000131585	0.000143372	0.00244274	0.000874607	0.000129005	0.000383969	0.000201745	0.000144342	0.000119604	0.000432194	0.000166037	0.000428737	0.000253329	0.00029884	0.000123185	0.000725666	5.57e-05	0.000191021	6.28e-05	0.00027378	0.000122168	0.000957656	0.000343762
795	BT	1	28	4	0	0	0	36.8	0		0	1	3	No	None	No	0.000131859	0.000141775	0.000644573	0.00131054	0.000180819	0.000361715	0.000183232	9.94e-05	0.000164978	0.000670458	0.000125184	0.000746312	0.000146024	0.00017273	0.000233015	9e-05	2.1e-05	6.43e-05	5.38e-05	0.000184459	0.000101855	0.00115668	0.000401361
796	BT	0	32	4	0	0	0	36.5	0		0	1	3	No	None	No	0.000131939	8.27e-05	0.000540225	0.000270819	0.000625171	0.000276988	5.6e-05	0.0011401	0.000578325	2.02e-05	8.6e-05	6.24e-05	0.00131988	8.66e-05	0.000108808	8.75e-05	1.95e-05	3.4e-05	0.000529237	2.97e-05	0.0001738	0.000271356	NA
797	SP	1	28	4	0	0	0	36	0		0	1	3	No	None	No	0.000132069	6.74e-05	0.000955954	0.0027728	5.74e-05	0.00018792	0.000142507	9.44e-05	0.000153081	8.9e-05	9.48e-05	0.000385771	0.000133252	0.000159522	0.000482192	4.2e-05	1.95e-05	0.000115481	2.27e-05	2.45e-05	9.14e-05	0.00153732	NA
798	SP	0	8	2	0	0	0	36.7	0		0	1	3	No	None	No	0.000132084	0.000193298	0.00104485	0.00154239	0.000245421	0.00034176	0.000112662	0.000371086	0.000519507	5.31e-05	8.54e-05	0.000322083	6.24e-05	9.22e-05	6.53e-05	0.000109687	3.75e-05	0.000120024	5.55e-05	5.07e-05	0.000158075	0.000338551	NA
799	SP	0	10	2	0	0	0	36.3	0		0	1	1	No	None	No	0.000132322	9.66e-05	0.00313473	0.000289557	0.00019053	0.000309392	9.85e-05	0.000285968	0.000475763	1.97e-05	4.36e-05	0.02	5.8e-05	2.99e-05	0.000291597	2.29e-05	1.95e-05	3.85e-05	1.95e-05	1.95e-05	0.000125395	0.000529076	NA
800	SP	0	14	3	0	0	0	36.6	0		0	0	3	No	None	No	0.000132429	9.06e-05	0.00895654	0.000364857	0.000455995	0.000110477	0.000179935	0.000196777	0.00137478	8.4e-05	6.33e-05	0.000355888	0.000742868	0.000185276	0.000167248	0.000312869	3.92e-05	6.72e-05	0.00181594	7.89e-05	8.11e-05	0.000503169	NA
801	BT	1	17	3	0	0	0	36	0		0	0	0	No	None	No	0.000132563	0.000201378	0.000171018	0.000787716	5.17e-05	0.000854624	0.0001333	0.000128116	6.91e-05	0.000642553	6.91e-05	0.000972847	0.000298308	0.000197933	8.05e-05	0.000300745	0.000182858	0.000107305	6.06e-05	0.000653367	0.000139486	0.000695036	0.000434656
802	KMT	0	46	4	0	0	0	35.9	0		0	1	3	No	Alum milk	Yes	0.000133041	3.42e-05	0.00052707	0.00532184	0.000375986	0.000184891	0.000211626	0.000270288	6.25e-05	1.95e-05	3.44e-05	0.00020936	0.000130158	3.57e-05	7.38e-05	5.11e-05	1.95e-05	5.59e-05	4.93e-05	1.95e-05	0.000141372	0.00149054	NA
803	BT	1	24	4	0	0	0	35.9	0		0	1	3	No	None	No	0.000133344	8.46e-05	0.00119754	0.000533107	4.51e-05	0.000259141	9.83e-05	6.24e-05	0.000159963	0.000327511	8.62e-05	0.000342019	0.000606595	0.000142984	8.14e-05	0.000160009	2.65e-05	6.27e-05	5.7e-05	0.000104711	0.000165313	0.00144039	0.00170535
804	BT	0	25	4	0	0	0	35.6	0		0	1	3	No	None	No	0.000133362	8.61e-05	0.000512482	0.000966737	0.000424118	0.000233484	4.41e-05	0.000239607	0.00014219	0.000272649	8.8e-05	0.000289676	0.000100486	0.000167445	7.73e-05	0.000361982	2.72e-05	0.000137431	0.000192089	0.000112551	0.000156441	0.00120691	0.000694576
805	BT	1	1	1	0	0	0	36.5	0		0	1	3	No	None	No	0.000133441	9.87e-05	0.00565965	0.00159008	8.34e-05	0.000234919	0.000645547	4.59e-05	0.000108099	0.000144939	7.95e-05	0.000258748	0.000197524	0.000104445	6.55e-05	0.000395073	4.98e-05	0.000131934	4.79e-05	0.000200896	4.36e-05	0.000594441	0.000645469
806	SP	1	32	4	0	0	0	36.4	0		0	1	3	No	None	No	0.000133785	0.000292254	NA	0.00134133	0.000653589	0.000464912	0.000301028	0.00181776	0.000889746	0.000344484	0.000143661	0.0010468	0.000889603	0.000270798	0.000234062	0.000670675	0.000713689	0.00041812	0.000732472	0.000831922	0.00050192	0.000681193	NA
807	SP	1	4	1	0	0	0	36.6	0		0	1	2	No	None	No	0.000133855	0.000159122	0.000544476	0.000253223	0.000217384	0.000323734	0.000103952	0.000446165	0.000566868	2.76e-05	4.11e-05	4.12e-05	9.02e-05	5.38e-05	3.46e-05	4.11e-05	4.07e-05	5.35e-05	3.86e-05	6.7e-05	0.000192398	0.000306847	NA
808	SP	0	4	1	0	0	0	36.3	0		0	1	3	No	None	No	0.000133877	0.000216974	NA	0.000381582	0.000281215	0.000374023	8.28e-05	0.000620558	0.000725487	7.34e-05	8.29e-05	4.64e-05	0.000144099	5.14e-05	0.00043682	6.58e-05	0.000205276	8.32e-05	3.25e-05	0.00010552	0.000158721	0.000124123	NA
809	BT	0	71	4	0	0	0	35.6	0		0	1	2	No	None	No	0.000133991	7.12e-05	0.00553497	0.000675538	0.00033031	0.000155705	0.000146521	0.00413289	0.000732981	0.000395386	0.000327236	0.000149726	0.000581482	0.000876566	0.000189212	0.00158782	0.000620773	9.58e-05	0.000334491	0.000914903	9.36e-05	0.000485559	0.000472286
810	BT	1	8	2	0	0	0	36.7	0		0	1	3	No	None	No	0.00013415	0.000116337	0.000363678	0.000864034	9.49e-05	0.000491078	0.00015932	0.000139104	0.000105155	0.000334039	0.00010848	0.000292897	0.00207966	0.0002029	9.4e-05	0.000358175	7.17e-05	0.00035347	6.82e-05	0.000405248	5.77e-05	0.000451733	0.000278647
811	BT	1	34	4	0	0	0	36.4	0		0	0	0	No	None	No	0.000134152	8.43e-05	0.0029425	0.000742914	7.91e-05	0.000225205	0.00011024	4.6e-05	7.66e-05	0.00020273	0.000901021	0.000278418	0.00116893	0.000139653	6.09e-05	0.000348228	1.95e-05	8e-05	3.83e-05	0.000148422	5e-05	0.000469273	0.000462993
812	SP	1	13	3	0	0	0	36	0		0	0	0	No	None	No	0.00013451	9.19e-05	NA	0.00292723	0.000122202	0.000178582	0.000265387	0.000207261	0.000319767	2.73e-05	0.000103845	5.04e-05	0.000938053	5.72e-05	6.54e-05	3.69e-05	0.000295605	4.95e-05	1.95e-05	3.26e-05	0.000115761	0.000421848	NA
813	BT	1	63	4	0	0	0	35.8	0		0	1	3	No	None	No	0.0001346	9.95e-05	0.00136378	0.00152344	0.000646421	0.000355605	0.000367702	0.000200019	0.000672324	0.000899341	0.000184138	0.00035299	0.00219793	0.000324985	0.000121487	0.00130286	0.000293621	0.000125813	0.000382516	0.000268037	0.000372566	0.00120009	0.00108244
814	SP	1	26	4	0	0	0	36.5	0		0	1	3	No	None	No	0.000134799	0.00018651	0.000895241	0.000571743	0.00267381	8.83e-05	0.000141724	0.00253423	0.000329063	0.00112317	0.000468566	0.000152095	0.000962699	0.000150867	0.00168563	0.00240399	0.000286994	0.000314805	0.000807416	0.000202027	0.000122247	0.00310561	NA
815	SP	0	25	4	0	0	0	35.9	0		0	1	1	No	None	No	0.000134945	0.00706021	0.00235193	0.00393267	0.000212281	0.000450095	0.00253797	0.000651954	0.00114317	0.000581495	0.000256372	0.000897357	0.00208822	0.000544247	0.00192746	0.00479653	0.000742039	0.00379042	0.00112777	0.000618092	0.000438581	0.00126798	NA
816	SP	1	9	2	0	0	0	36.2	0		0	0	0	No	None	No	0.000134968	2.44e-05	0.000277085	0.000156874	2.37e-05	0.000105289	4.29e-05	2.69e-05	4.3e-05	0.000107098	2.86e-05	1.95e-05	0.000166778	2.39e-05	1.95e-05	2.15e-05	1.95e-05	2.14e-05	1.95e-05	1.95e-05	7.71e-05	5.75e-05	NA
817	KMT	0	12	2	0	0	0	36.2	0		0	1	3	No	None	No	0.000135047	0.000131117	0.00146589	0.000483246	0.00088449	0.000489434	9.35e-05	0.000177515	0.000439485	2.16e-05	0.000116073	4.2e-05	7.19e-05	0.000191922	0.000116937	0.000412879	0.000234269	0.000226625	0.000393797	0.000191812	0.000436797	0.000670221	NA
818	BT	1	10	2	0	0	0	36.6	0		0	1	3	No	None	No	0.000135175	0.000234002	0.000490192	0.00273142	0.000147386	0.000554382	0.000153572	8.54e-05	0.000131323	0.000325373	0.0001005	0.000305851	0.000695007	0.00012743	0.000166743	0.000365662	9.91e-05	0.000163592	5.18e-05	0.000218856	0.000231532	0.00193975	0.00171998
819	BT	1	20	3	0	0	0	36.6	0		0	1	3	No	None	No	0.000135207	9.37e-05	0.000913449	0.000566866	0.00011967	0.000420756	0.000154458	8.02e-05	0.00020519	0.0002889	0.00022827	0.000427072	0.000207928	0.000178661	0.000110073	0.000400073	0.000104548	0.000105582	0.000112363	0.000190625	0.000301486	0.000882963	0.00101489
820	BT	0	7	2	0	0	0	36.7	0		0	1	3	No	None	No	0.00013532	0.000108839	0.00139278	0.000651977	0.000139288	0.000308917	0.000168314	0.000140023	0.000172978	0.00033718	0.000131634	0.000422775	0.000207513	0.000202769	0.000130975	0.000486243	4.11e-05	0.000102206	3.33e-05	0.000179445	0.000177538	0.00186008	0.00632629
821	SP	1	24	4	0	0	0	36.4	0		0	1	3	No	None	No	0.000135376	0.000138937	0.00154251	0.000573977	0.000291896	0.000245439	0.0014677	0.000301387	0.000407833	9.21e-05	9.68e-05	0.00018377	0.000356588	0.000328702	0.000185222	0.000456091	9.67e-05	0.00012372	0.000346415	0.000138051	0.000137565	0.000335408	NA
822	BT	0	5	1	0	0	0	36.6	0		0	1	3	No	None	No	0.000135523	9.73e-05	0.000548401	0.000800033	9.21e-05	0.000253794	5.93e-05	6.42e-05	0.000108627	0.000322215	9.83e-05	0.000326152	0.000744775	0.000113717	6.02e-05	0.000349156	3.53e-05	7.44e-05	3.85e-05	0.000199882	0.000194611	0.000852926	0.000747372
823	BT	0	3	1	0	0	0	36.5	0		0	1	3	No	None	No	0.000135831	0.000165764	0.00046908	0.00178024	0.000102239	0.00061308	0.000142031	0.000206389	0.000100045	0.000710293	0.00011163	0.000854763	0.000153089	0.000280024	0.000106274	0.000358693	0.00011901	9.47e-05	3.7e-05	0.000505444	0.000221525	0.000802208	0.00058592
824	SP	1	5	1	0	0	0	36.1	0		0	1	3	No	None	No	0.000135872	0.000173993	0.00227948	0.000958873	0.000252344	0.000343262	0.00138441	0.000386067	0.000618265	3.11e-05	5.55e-05	3.76e-05	0.000140958	0.000136523	8.16e-05	3.43e-05	1.95e-05	0.000104297	1.95e-05	6.11e-05	0.000129612	0.000266091	NA
825	BT	1	62	4	0	0	0	36.3	0		0	1	3	No	None	No	0.000136133	0.00161796	0.000954213	0.0040691	0.00114166	0.000907703	0.00231985	0.00506242	0.00133167	0.00046628	0.000405615	0.00123658	0.00219193	0.000385351	0.000209174	0.00190989	0.000234664	0.000535492	0.00203864	0.000185594	0.00209246	0.000948154	NA
826	BT	0	12	2	0	0	0	36.6	0		0	1	3	No	None	No	0.000136381	0.000344733	0.000589494	0.0118861	0.000198441	0.000251014	0.00025113	0.000183362	0.000441913	0.000323639	0.000125341	0.000358401	0.000162666	0.000128207	0.00027898	0.00100149	4.95e-05	0.000545138	0.000342853	0.000144716	0.000183295	0.000825611	0.000619888
827	BT	0	>18	4	0	0	0	36.6	0		0	1	3	No	None	No	0.000136542	0.0013376	NA	0.000243527	0.000104811	0.00015697	8.07e-05	0.000140785	0.000171326	1.95e-05	8.21e-05	0.00091844	7.33e-05	0.000102389	0.000119298	9.15e-05	3.35e-05	0.000125951	3.81e-05	3.87e-05	0.000103778	0.000335217	NA
828	BT	1	37	4	0	0	0	36.2	0		0	1	3	No	None	No	0.000136677	8.6e-05	0.000696772	0.000570079	7.71e-05	0.000327236	0.000180867	0.000126351	0.00175326	0.000369313	8.92e-05	0.000244602	0.000239873	0.000122038	0.00014451	0.000354182	7.63e-05	6.97e-05	4.12e-05	0.00015716	3.65e-05	0.00057209	0.000325735
829	BT	0	27	4	0	0	0	36.4	0		0	1	3	No	None	No	0.00013703	0.000110937	0.000961424	0.00118685	0.00240054	0.000337752	0.000149605	8.76e-05	0.000345469	0.000282854	0.000102865	0.000304869	0.0002536	0.000265193	0.000111444	0.00200391	3.76e-05	0.000100294	8.38e-05	0.000195735	0.000107369	0.00151442	0.00155491
830	KMT	0	29	4	0	0	0	36.5	0		0	1	2	No	None	No	0.000137589	5.67e-05	0.00138463	0.000551484	0.000147935	9.43e-05	5.62e-05	3.83e-05	0.000282486	0.000154117	1.95e-05	0.000134528	0.000297672	5.86e-05	0.000302013	0.00139768	0.000133514	0.000141703	0.000354916	8.46e-05	8.32e-05	0.00022034	NA
831	BT	1	8	2	0	0	0	36	0		0	1	1	No	None	No	0.000137653	0.00031287	0.000925615	0.000624388	0.000327504	0.000448729	0.000147255	0.000459762	0.000579363	2.07e-05	8.93e-05	7.21e-05	0.000165447	0.000134671	9.41e-05	8.22e-05	2.84e-05	9.44e-05	5.71e-05	9.6e-05	0.00019837	0.00047133	NA
832	SP	1	4	1	0	0	0	36.5	0		0	1	3	No	None	No	0.000138071	0.000194298	0.00136527	0.000647591	0.000271755	0.000402471	0.00010698	0.000355437	0.000534834	0.000187272	0.000177503	7.44e-05	0.00023753	0.000134468	0.00018721	0.000171057	0.000229203	0.000200277	6.53e-05	0.000237799	0.000205476	0.000551101	NA
833	KMT	0	2	1	0	0	0	36.3	0		0	1	3	No	None	No	0.000138148	0.000142197	0.00150803	0.00242716	0.0002358	0.000336005	0.000125193	0.00040889	0.000632635	0.000615441	3.39e-05	3.34e-05	0.000492374	5.27e-05	3.34e-05	2.31e-05	2.14e-05	3.3e-05	1.95e-05	2.97e-05	0.000127148	0.000194109	NA
834	BT	0	17	3	0	0	0	36.2	0		0	1	3	No	None	No	0.000138521	0.00019185	0.000462662	0.0010079	8.66e-05	0.000573588	0.000291409	0.000178613	8.72e-05	0.000493737	0.000169292	0.000521351	0.000555077	0.000471504	0.000138273	3.68e-05	0.000153848	0.000139405	7.08e-05	0.000465993	7.14e-05	0.000618291	0.00195416
835	SP	0	7	2	0	0	0	36.5	0	neg	0	1	3	Yes	Paracetamol	Yes	0.000138534	0.000155495	0.00276837	0.000358732	0.000247572	0.000460551	8.35e-05	0.000264288	0.000365872	4.7e-05	0.000472116	6.41e-05	7.55e-05	0.000166212	0.0002433	0.000267786	0.000221582	0.000375206	7.24e-05	0.000285929	0.000286092	0.000315437	NA
836	SP	0	13	3	0	0	0	36.2	0		0	1	3	No	None	No	0.000138589	0.000283575	NA	0.000799591	0.000222659	0.000341101	0.000299219	0.000293784	0.000975609	0.000141473	0.000241246	0.000292728	0.000250539	0.000331054	0.00017138	0.000267717	0.00103816	0.000186153	0.000249617	0.000105601	0.000156214	0.000936694	NA
837	SP	0	6	1	0	0	0	36.5	0		0	1	3	No	None	No	0.000138674	8.77e-05	0.000786697	0.000281954	5.86e-05	9.4e-05	7.86e-05	8.41e-05	8.47e-05	0.000515913	4.89e-05	0.000128982	0.000185605	0.000219677	5.16e-05	6.06e-05	1.95e-05	6.32e-05	2.35e-05	5.41e-05	4.42e-05	0.000174262	NA
838	BT	0	6	1	0	0	0	36	0		0	1	3	No	None	No	0.000139063	0.000165739	0.00190628	0.000998884	0.000104199	0.000526423	9.65e-05	0.000110446	0.000252116	0.000229199	8.58e-05	0.000451612	0.000348866	0.00018444	0.000130381	0.000277038	0.000104765	7.08e-05	0.000208179	0.000442827	0.00013059	0.00266403	0.00354236
839	SP	1	10	2	0	0	0	36.2	0		0	1	3	No	None	No	0.000139164	5.14e-05	0.000744575	0.00687151	5.12e-05	0.00357172	0.000385442	0.000243938	0.00092178	0.000156608	0.000256819	0.0013823	0.00024642	0.000173125	0.00041523	0.000996224	2.8e-05	0.000359248	0.000700214	2.27e-05	0.00200514	0.000670086	NA
840	SP	1	2	1	0	0	0	36.2	0		0	1	3	No	None	No	0.000139292	0.000152047	0.000628613	0.00141624	0.00020035	0.000334802	0.000154694	0.000774193	0.000538068	0.000244277	5.11e-05	7.42e-05	6e-05	5.47e-05	3.3e-05	6.37e-05	1.95e-05	8.7e-05	5.4e-05	3.66e-05	0.000151601	0.000125632	NA
841	SP	1	8	2	0	0	0	36.5	0		0	1	1	No	None	No	0.000139729	9.06e-05	0.00115867	0.000666308	0.000132808	0.000214463	0.000135279	0.000125674	0.000199817	3.24e-05	0.00013449	5.14e-05	0.000375138	0.000106211	0.000107922	0.000135766	0.000114713	0.00017515	4.74e-05	0.000270345	8.53e-05	0.000224152	NA
842	SP	1	10	2	0	0	0	38	1	neg	0	1	3	Yes	Paracetamol	Yes	0.000139801	0.000229952	0.000987393	0.000444406	0.000204315	0.000326359	0.000114801	0.000312034	0.000383703	2.78e-05	6.16e-05	0.00022859	0.000172224	5.66e-05	4.62e-05	4.84e-05	5.44e-05	5.75e-05	1.95e-05	1.95e-05	0.000179804	0.000337498	NA
843	SP	0	9	2	0	0	0	36.8	0		0	1	2	No	None	No	0.000139886	0.000908241	0.0024343	0.000602951	0.000329671	0.000425276	0.000397665	0.000365895	0.000607988	0.000219808	0.00026629	3.68e-05	0.000484121	0.000183974	0.000202569	0.000295671	0.000358609	0.000400879	0.00011403	0.000372456	0.00033559	0.000325855	NA
844	BT	1	6	1	0	0	0	36.7	0		0	1	1	No	None	No	0.000139956	0.00014528	0.000383115	0.000799412	0.000165319	0.000288035	8.79e-05	7.45e-05	0.000153744	0.000256481	0.000120648	0.000309644	0.00130692	0.000160609	0.00010307	0.000494394	6.69e-05	0.000118378	4.95e-05	0.000213506	6.15e-05	0.000953278	0.000658201
845	BT	1	13	3	0	0	0	36.9	0		0	1	3	No	None	No	0.000140042	0.00010806	0.000488478	0.00104921	0.0001635	0.000314756	0.00128237	0.000114282	0.000217914	0.000283879	9.49e-05	0.000248438	0.00013889	0.000159683	0.000112204	0.000358761	0.000135135	9.99e-05	4.52e-05	0.000391892	8.65e-05	0.00133189	0.000712511
846	BT	0	13	3	0	0	0	37.6	0		0	1	3	No	None	No	0.000140233	9.68e-05	0.000764742	0.00102001	0.000134746	0.000279611	0.000114405	5.54e-05	0.000166924	0.000212926	0.000131832	0.000226065	0.000324864	0.000144459	0.000239427	0.000453524	5.72e-05	8.75e-05	4.16e-05	0.000197845	0.000137166	0.00293551	0.00252585
847	BT	1	12	2	0	0	0	36.1	0		0	1	3	No	None	No	0.00014027	0.000181926	0.000261318	0.00065053	0.000122686	0.000335042	0.000138677	8.08e-05	0.000115289	0.000420671	0.000140035	0.00397514	0.000256223	0.000180187	0.000152894	0.000593701	6.36e-05	9.93e-05	5.76e-05	0.000186303	0.000121598	0.000869283	0.000540555
848	BT	1	45	4	0	0	0	36.4	0		0	1	3	No	None	No	0.000140302	0.000256387	0.00153034	0.000544004	0.000120497	0.000220438	0.000227707	7.67e-05	0.000702586	0.000192556	0.000149133	0.000170854	0.000202419	0.000175957	9.2e-05	0.000508681	0.000190137	0.000259559	0.000385647	0.000284381	5.78e-05	0.000744312	0.00154886
849	BT	1	>18	4	0	0	0	36.6	0		0	1	3	No	None	No	0.000140459	0.000147956	0.000242721	0.000849049	8.82e-05	0.000705748	8.45e-05	9.24e-05	9.89e-05	0.000398604	7.74e-05	0.000598857	0.000103744	0.000171728	7.64e-05	0.000374813	9.62e-05	7.82e-05	4.88e-05	0.000628628	0.000115884	0.000704508	0.000366366
850	SP	0	2	1	0	0	0	36.1	0		0	1	3	No	Cough syrup	Yes	0.000141114	0.000191411	0.00125649	0.000493749	0.000189276	0.000271369	7.96e-05	0.000268618	0.000399593	0.000199283	9.4e-05	4.92e-05	0.00034094	9.89e-05	0.000105117	0.000129542	0.0001555	0.000190044	3.83e-05	0.000190074	0.000138776	0.000251353	NA
851	BT	1	10	2	0	0	0	36.3	0		0	1	3	No	None	No	0.000141193	0.000208602	0.00219123	0.00199263	0.00011099	0.000656324	0.000337351	0.000152931	0.000120318	0.00095414	0.000175899	0.000922708	0.000550021	0.000315256	0.000301781	0.00036346	0.000186893	9.33e-05	4.54e-05	0.000435339	0.000335744	0.0057046	0.00368156
852	BT	1	7	2	0	0	0	36.7	0		0	1	3	No	None	No	0.000141376	0.000121397	0.00138885	0.0017313	6.81e-05	0.000544418	0.000125404	0.000124949	0.000215535	0.000587101	6.42e-05	0.0012768	8.64e-05	0.000288993	6.86e-05	0.000311301	0.000439538	9.07e-05	3.56e-05	0.00057355	3.88e-05	0.000654722	0.00048221
853	BT	1	70	4	0	0	0	36.6	0		0	1	2	No	None	No	0.000141434	0.00157236	0.000559965	0.00210023	0.000563332	0.00614504	0.000134963	0.00163411	0.000770154	0.000414653	0.000562734	0.000394296	0.000531011	0.000547437	0.00109894	0.00356043	0.000196818	0.000182155	0.000483297	0.000540502	0.00522397	0.00107215	0.000914668
854	SP	1	5	1	0	0	0	36.5	0		0	1	1	No	None	No	0.000141508	0.00297121	0.00221796	0.000872315	0.000263331	0.000376325	0.000306355	0.000335404	0.000553549	0.000164315	0.000195598	6.79e-05	0.000118997	0.000195793	0.000290906	0.00024193	0.000704119	0.000295712	6.43e-05	0.000535358	0.000283993	0.000669299	NA
855	BT	0	3	1	0	0	0	36.1	0		0	1	3	No	None	No	0.000141544	9.47e-05	0.000454068	0.000489533	0.000117389	0.000231549	4.83e-05	0.000208083	0.000137672	0.000299433	7.6e-05	0.000359524	0.000547248	0.000108959	7.86e-05	0.000282259	6.6e-05	7.74e-05	2.23e-05	0.000160179	7.8e-05	0.00058844	0.00046984
856	SP	0	18	3	0	0	0	36.1	0		0	1	3	No	None	No	0.000141574	3.95e-05	NA	0.000430185	6.01e-05	3.95e-05	7.26e-05	4.17e-05	5.8e-05	1.95e-05	4.42e-05	6.46e-05	0.00175167	6.79e-05	6.6e-05	8.34e-05	1.95e-05	3.39e-05	2.43e-05	1.95e-05	4.53e-05	0.00169815	NA
857	KMT	0	13	3	0	0	0	36.7	0		0	1	3	No	None	No	0.000141594	0.000143297	0.00686734	0.00134326	0.000174799	0.000687042	9.07e-05	0.000365585	0.000727906	3.45e-05	0.000184793	0.000384492	0.000422167	0.000227063	0.000445513	0.000116113	0.000128865	0.000121556	0.000181136	0.000120279	0.000442147	0.000826233	NA
858	BT	1	2	1	0	0	0	36.4	0		0	1	3	No	None	No	0.000141672	0.000192258	0.000587915	0.00117206	0.000141286	0.000577121	0.00137042	0.000101555	0.000180461	0.000427891	9.92e-05	0.000605284	0.00328107	0.000261565	9.27e-05	0.000427348	9.32e-05	0.000324365	4.64e-05	0.000490638	9.12e-05	0.00107109	0.000815623
859	KMT	0	42	4	0	0	0	36.2	0		0	0	2	No	None	No	0.000141882	0.000371837	0.00339214	0.000947119	0.000637965	0.000434863	0.000580031	0.00626707	0.000558105	0.000112584	0.000244529	0.000385224	0.000241697	0.000206945	0.000422094	0.00132417	0.000235754	0.000467989	0.00122882	0.00025426	0.000247828	0.000595126	NA
860	BT	1	10	2	0	0	0	36.6	0		0	1	3	No	None	No	0.000142134	0.000151534	0.00367905	0.000920712	0.000308007	0.000403128	0.000255323	0.00012069	0.000350031	0.000575171	0.000173389	0.000615966	0.000178779	0.000205257	0.000128972	0.000510314	5.91e-05	0.000103556	4.78e-05	0.000183447	0.000166118	0.00240043	0.00199953
861	KMT	0	5	1	0	0	0	36.5	0		0	1	3	No	None	No	0.000142303	0.000156958	0.00114403	0.000236826	0.000203879	0.000486138	6.83e-05	0.000927899	0.000474747	0.000299392	5.86e-05	3.04e-05	7.64e-05	3.93e-05	2.86e-05	4.92e-05	1.95e-05	8.14e-05	1.95e-05	2.16e-05	0.000751018	0.000199821	NA
862	BT	0	11	2	0	0	0	36.6	0		0	1	3	No	None	No	0.000142354	0.000185833	0.000301207	0.00124069	5.68e-05	0.00055125	0.000113628	0.00012902	0.000589104	0.00066703	8.17e-05	0.000796466	0.000147646	0.000211664	8.43e-05	0.000274105	0.00020969	9.51e-05	3.71e-05	0.00052033	4.55e-05	0.000391201	0.000413829
863	SP	1	8	2	0	0	0	36.1	0		0	0	3	No	None	No	0.000142399	6.3e-05	NA	0.000907015	0.000660344	0.000203504	0.000680609	0.000525461	0.000343265	0.000385587	7.03e-05	0.000116968	0.000224794	0.00117298	3.16e-05	0.000416223	6.64e-05	0.00141821	0.000650255	2.81e-05	0.000162247	0.000276713	NA
864	BT	1	6	1	0	0	0	36.8	0		0	1	3	No	None	No	0.000142482	0.000130184	0.00200472	0.000983667	6.63e-05	0.000427381	0.00016778	0.000111412	6.24e-05	0.000492382	0.000124368	0.000723201	0.000172948	0.000215198	0.000202651	0.000408388	0.000160294	0.000121738	4.84e-05	0.000441393	0.000139026	0.00281174	0.00577168
865	BT	0	6	1	0	0	0	36.6	0		0	1	3	No	None	No	0.000142603	0.000900221	0.0054733	0.000567084	0.000219848	0.000543239	8.76e-05	0.000459151	0.000517177	2.29e-05	9.54e-05	0.000113492	0.00020136	6.86e-05	5.51e-05	4.68e-05	5.38e-05	6.24e-05	1.95e-05	5.49e-05	0.000282765	0.00023368	NA
866	BT	1	3	1	0	0	0	36.5	0		0	1	3	No	None	No	0.000142966	0.000215421	0.000424626	0.000976719	0.000186727	0.000477811	0.000366631	0.000174909	0.000154543	0.000836681	0.00013136	0.00120528	0.000169935	0.000207762	0.000112137	0.000454075	0.000168131	0.000122406	7.57e-05	0.000625926	0.000105707	0.000905079	0.000572195
867	BT	0	36	4	0	0	0	36.5	0		0	1	3	No	None	No	0.000143037	0.000102876	0.000342991	0.0006418	0.000128168	0.0018731	0.000519813	0.000177336	0.00042461	0.000648328	0.00015663	0.000235183	0.000503095	0.000106033	0.000233622	0.000680167	7.28e-05	0.000550295	0.000103256	0.000238456	0.00195174	0.000673497	0.0010101
868	SP	0	3	1	0	0	0	35.6	0		0	1	2	No	None	No	0.000143046	0.0001969	NA	0.000451328	0.000144732	0.00031724	0.000748037	0.000561502	0.000380425	0.00016915	0.000114799	7.62e-05	0.000197817	9.02e-05	6.66e-05	0.000115286	3.91e-05	0.000162124	6.31e-05	3.6e-05	0.000171881	0.000168224	NA
869	BT	1	4	1	0	0	0	36.3	0		0	1	3	No	None	No	0.000143286	0.000148892	0.00131075	0.000953158	0.000195119	0.000363852	6.42e-05	9.43e-05	0.000142075	0.000423328	9.3e-05	0.000394685	0.000242859	0.000166947	0.000118081	0.000455906	0.00013917	0.000112022	4.6e-05	0.000369316	8.93e-05	0.00128514	0.000637156
870	SP	0	39	4	0	0	0	36.4	0		0	1	3	No	None	No	0.00014329	0.000278675	0.00147272	0.000669374	0.00255557	0.000716974	0.000119722	0.00866314	0.0010729	0.000358792	0.000321266	0.000249358	0.000215283	0.000402008	0.000438859	0.00367246	2.45e-05	0.000430839	0.00314616	5.44e-05	0.000536625	0.000398179	NA
871	BT	1	15	3	0	0	0	35.7	0		0	1	3	No	None	No	0.000143432	0.00015571	0.000885169	0.0010848	0.000223689	0.000488264	0.000100685	0.000129351	0.000191322	0.000485225	0.000135658	0.000560805	0.000161218	0.000230385	0.000142449	0.00052148	8.77e-05	0.000103899	0.000115779	0.000326489	0.00023937	0.0028496	0.00247046
872	BT	1	4	1	0	0	0	36.5	0		0	1	3	No	None	No	0.000143739	0.00013411	0.00108991	0.000814006	7.73e-05	0.000336848	0.000182816	7.47e-05	6.04e-05	0.000160664	0.000122332	0.000209891	0.000278038	0.000229436	0.000152467	0.000759526	2.56e-05	0.000137853	7.11e-05	0.000231303	8.13e-05	0.00230058	0.002706
873	BT	0	35	4	0	0	0	36.6	0		0	1	0	No	Others	Yes	0.000143759	6.76e-05	0.000359077	0.000878862	0.000482277	0.000247555	0.000298491	0.000499086	0.000163728	0.000330431	0.000158879	0.000204531	0.000128112	9.81e-05	0.000600272	0.00172105	0.000105945	0.000434944	0.000310496	0.000152603	8.58e-05	0.000577182	0.000661794
874	BT	0	9	2	0	0	0	36.3	0		0	1	3	No	None	No	0.00014404	0.000301529	0.000642353	0.000777315	0.000153042	0.000371722	0.000138388	7.36e-05	0.000216371	0.00037847	0.000122696	0.000429706	0.00104602	0.000182061	0.000122654	0.000635511	5.79e-05	0.000126139	7.68e-05	0.000268734	8.72e-05	0.00177515	0.00299589
875	SP	1	31	4	0	0	0	36.6	0		0	1	1	No	None	No	0.00014406	0.000313859	0.02	0.00380877	0.010164	0.00741768	0.000631536	0.02	0.000995807	0.00010497	0.00019735	0.00100195	0.00101024	0.010651	0.000299072	0.02	0.000226481	0.00372585	0.0075841	0.000125709	0.0089793	0.000857519	NA
876	SP	0	18	3	0	0	0	36.7	0		0	1	3	No	None	No	0.000144645	8e-05	0.000613283	0.000723366	0.00100128	0.000210137	5.47e-05	0.0136264	0.000544507	1.95e-05	9.57e-05	0.000546604	0.000312593	0.000137244	6.82e-05	0.00363625	2.92e-05	5.01e-05	0.000641116	4.56e-05	9.95e-05	0.000539552	NA
877	BT	1	9	2	0	0	0	36.6	0		0	1	3	No	None	No	0.000144743	0.000156867	0.000779449	0.000784422	0.000160862	0.000385151	0.000456496	0.000100574	0.000143231	0.000557767	0.000138768	0.000614449	0.000161318	0.000203533	0.000123369	0.000403297	4.48e-05	0.000117249	5.59e-05	0.000207292	0.000253936	0.002052	0.0012935
878	KMT	0	11	2	0	0	0	36.7	0		0	1	3	No	None	No	0.000144902	0.000392297	0.00689512	0.00112576	0.000209869	0.000297069	0.000227686	0.000271892	0.000326673	8.88e-05	0.000222048	0.000240696	0.000473165	0.000184922	0.000331217	0.000170188	7.19e-05	0.00022809	4.34e-05	7.5e-05	0.000120897	0.00169433	NA
879	SP	0	2	1	0	0	0	37.7	1		0	1	3	Yes	None	No	0.000145128	0.000193561	0.00102695	0.000984398	0.000170942	0.000294306	0.000197159	0.000473057	0.000406452	3.52e-05	5.92e-05	0.00138876	0.000150685	5.16e-05	8.18e-05	5.68e-05	2.03e-05	5.79e-05	4.67e-05	3.61e-05	0.000140965	0.000356967	NA
880	BT	0	11	2	0	0	0	36.5	0		0	0	0	No	None	No	0.000145389	8.89e-05	0.00132976	0.000856038	0.000216316	0.000294327	0.000324399	7.06e-05	0.000228432	0.00043321	0.000109466	0.000400963	0.000149556	0.000140063	0.000106049	0.000388241	4.84e-05	0.000448256	0.000287148	0.000145118	0.000146269	0.000942524	0.000696352
881	BT	0	2	1	0	0	0	36.2	0		0	1	3	No	None	No	0.000145389	0.000111068	0.00116775	0.000877207	0.000160062	0.000426563	7.81e-05	8.85e-05	0.000141415	0.000354787	0.000115934	0.000379136	0.000126465	0.000145283	7.68e-05	0.000341216	0.000140286	8.99e-05	2.66e-05	0.000236306	0.000325504	0.00114496	0.000894038
882	SP	0	27	4	0	0	0	36.9	0		0	1	3	No	anticonvulsive	Yes	0.000145423	0.000262061	0.00619743	0.00105898	0.000505352	0.00038941	0.000233386	0.012868	0.000495816	0.000113114	0.000117451	0.00162319	0.000751169	0.000190653	5.25e-05	0.00322021	0.00130834	0.00105817	0.000623549	0.000656533	0.000346111	0.000356496	NA
883	BT	0	7	2	0	0	0	36.1	0		0	1	3	No	None	No	0.0001457	0.000165352	0.000219592	0.00363087	8.59e-05	0.000495379	0.000126681	0.00013166	8.25e-05	0.00037347	8.69e-05	0.000465072	0.000105475	0.000159516	7.04e-05	0.000427117	9.3e-05	8.77e-05	5.76e-05	0.000514971	5.1e-05	0.00076283	0.000707148
884	BT	0	11	2	0	0	0	36.7	0		0	1	3	No	None	No	0.000145758	0.000131807	0.00182278	0.000935907	0.00019818	0.000323733	0.000483654	0.00036552	0.000418636	0.000187539	0.000202648	0.000357898	0.000335714	0.000319713	0.000323779	0.000274686	6.99e-05	3.81e-05	0.000126791	7.74e-05	0.000335399	0.00175584	NA
885	BT	0	7	2	0	0	0	36.4	0		0	1	3	No	None	No	0.000145815	0.000147994	0.000738124	0.0025345	0.000155658	0.000290521	0.00026748	9.69e-05	0.000212768	0.000424555	0.000132319	0.000381856	0.0020158	0.000267726	0.000265469	0.0005477	5.49e-05	0.000140293	5.15e-05	0.000197424	0.000183042	0.00248021	0.00250202
886	BT	0	6	1	0	0	0	35.2	0		0	1	3	No	None	No	0.000145815	9.36e-05	0.00206558	0.00084445	0.000103415	0.000228935	9.73e-05	5.36e-05	0.000107432	0.00033302	6.73e-05	0.000307162	6.91e-05	0.000112489	9.2e-05	0.0002228	4.91e-05	6.92e-05	1.95e-05	0.000142587	0.000190357	0.00130115	0.00167398
887	BT	0	26	4	0	0	0	36.7	0		0	1	3	No	None	No	0.000146146	0.000108875	0.000603332	0.000474206	9.86e-05	0.000188029	4.98e-05	0.000207891	0.000282553	6.1e-05	8.64e-05	0.000141156	0.000132832	6.46e-05	4.18e-05	4.08e-05	3.15e-05	5.84e-05	8.03e-05	2.76e-05	0.000115245	0.000236914	NA
888	KMT	1	>18	4	0	0	0	36.4	0		0	1	3	No	None	No	0.000146265	0.00017757	0.00150085	0.000213404	0.000302954	0.000402425	8.24e-05	0.000559435	0.00109816	3.99e-05	2.61e-05	3.49e-05	5.54e-05	3.68e-05	0.000158001	3.33e-05	1.95e-05	2.86e-05	1.95e-05	2.02e-05	0.000127611	0.000162944	NA
889	BT	0	50	4	0	0	0	35.7	0		0	1	3	No	None	No	0.0001463	0.000211089	0.000506775	0.000670028	0.000154303	0.0003676	0.000169342	0.005936	0.000861243	0.000657391	0.000182109	0.000620668	0.000413716	0.000216836	0.000320831	0.00141566	0.000171505	0.00115115	0.000648694	0.000168177	0.00014766	0.00128824	0.000385853
890	BT	1	12	2	0	0	0	36.2	0		0	1	3	No	None	No	0.000146492	0.000139929	0.0010726	0.00240079	0.000200768	0.000281482	0.000252593	0.000158656	0.00113815	0.000489476	0.000134599	0.000432017	0.000235858	0.000228493	0.000149782	0.000539332	0.000107731	0.000128647	0.000835684	0.000238795	0.000184466	0.00110722	0.00102315
891	BT	0	52	4	0	0	0	36.3	0		0	0	0	No	None	No	0.000146674	0.000190911	0.00318563	0.00126525	0.00043842	0.000536067	0.00136928	0.00363304	0.00133493	0.000234679	0.00123314	0.00254041	0.00101036	0.00139887	0.00168842	0.00442106	0.000612519	0.000296591	0.000755058	0.000393196	0.000523527	0.000668	NA
892	BT	1	15	3	0	0	0	36.4	0		0	1	3	No	None	No	0.000147044	0.0001123	0.00147093	0.00057742	0.000121544	0.000572259	6.84e-05	4.95e-05	0.000216073	0.000279483	0.00013759	0.00029997	0.000190962	0.000125243	8.82e-05	0.000433507	8.32e-05	0.000119988	4.09e-05	0.000245595	0.000358979	0.00108588	0.000932895
893	BT	0	2	1	0	0	0	36.1	0		0	1	3	No	None	No	0.000147293	0.000212415	0.000592749	0.00079996	0.000258196	0.000467667	0.000110405	0.000114761	0.000279214	0.00046046	0.000126956	0.000525329	0.000584159	0.000187927	9.69e-05	0.000533248	7.31e-05	9.72e-05	4.89e-05	0.000269222	0.000143186	0.00152103	0.000328532
894	SP	0	15	3	0	0	0	36.6	0		0	1	1	No	None	No	0.000147385	0.00015494	NA	0.00723949	0.000197041	0.000497488	0.00037871	0.00340459	0.000316011	0.000892837	0.000113103	0.00117255	0.000560689	0.000143646	0.000133938	0.000166763	0.000117734	0.000226249	0.00010289	0.0001867	0.000422829	0.000513161	NA
895	BT	1	10	2	0	1	1.32375	36.2	0		0	1	3	No	None	No	0.000147491	0.000441358	0.00309197	0.000877648	0.000260625	0.000448122	0.00100719	0.000100096	0.000217438	0.000369259	0.000166467	0.000523177	0.000174087	0.000962817	0.000234849	0.000541021	7.94e-05	0.000112923	0.000173381	0.000170991	0.000533148	0.00366667	0.00227801
896	BT	1	12	2	0	0	0	36.5	0		0	1	3	No	None	No	0.00014757	0.000330717	0.000618866	0.00102679	0.000161144	0.00026137	0.000213521	7.48e-05	0.000704256	0.000228232	0.000118358	0.000514163	0.000324178	0.000179237	0.000175546	0.000527503	0.000128431	0.000368404	0.000294435	0.000182009	0.000225948	0.00307246	0.00366118
897	BT	1	18	3	0	0	0	36.4	0		0	1	3	No	None	No	0.00014757	0.000121491	0.000692221	0.00104641	6.58e-05	0.000334917	0.000106705	8.99e-05	0.000154677	0.000265491	8.35e-05	0.00037077	0.000747127	0.000175755	0.00017368	0.000449884	9.43e-05	0.00016167	5.82e-05	0.000298918	7.13e-05	0.000902461	0.000874532
898	SP	1	3	1	0	0	0	36.5	0		0	1	3	Yes	Paracetamol	Yes	0.000147798	0.000321145	0.00640623	0.00119599	0.00045601	0.000443338	0.000183917	0.000454544	0.00076595	5.62e-05	0.000255454	6.48e-05	0.000156012	0.000210987	0.000317528	0.000300438	0.000411999	0.000351633	9.41e-05	0.000322173	0.000322353	0.00547462	NA
899	BT	0	12	2	0	0	0	36.8	0		0	1	3	No	None	No	0.000148049	0.000114504	0.00102336	0.00113546	0.00017637	0.000369686	0.000282583	7.88e-05	0.000152906	0.000346889	0.000153918	0.000413208	0.000386377	0.000163785	0.000315304	0.00042014	6.78e-05	8.6e-05	3.73e-05	0.000196544	0.000271093	0.00673901	0.00865468
900	BT	1	12	2	0	0	0	36.5	0		0	1	3	No	None	No	0.000148066	0.000140591	0.00120846	0.000563667	0.000297995	0.000339084	0.000246246	0.000110195	0.000372695	0.000479501	0.000138746	0.000410533	0.000183635	0.000171486	0.000122937	0.000362027	6.94e-05	0.000105974	0.000618739	0.000243697	0.000206969	0.00109906	0.000765321
901	BT	0	36	4	0	0	0	36.2	0		0	1	1	No	None	No	0.000148227	9.75e-05	0.000686057	0.00159464	0.000117123	0.000179159	0.000221111	0.000608143	0.000452459	1.95e-05	7.05e-05	0.000183867	9.92e-05	0.00013047	6.97e-05	0.000241971	0.000119537	8.31e-05	0.000209046	7.81e-05	9.66e-05	0.00027618	NA
902	SP	0	20	3	0	0	0	36.1	0		0	1	3	No	None	No	0.000148399	0.000294368	0.00336256	0.00121194	0.00196247	0.000455571	0.000232221	0.000418766	0.000734934	0.000178449	0.000296936	0.000409342	0.0010699	0.000377089	0.00151658	0.00163097	0.000959833	0.000533081	0.00180524	0.00110065	0.000417054	0.00135881	NA
903	SP	1	3	1	0	0	0	37.2	0		0	1	2	No	None	No	0.000148727	4.5e-05	0.0049101	0.000174894	2.76e-05	0.000366896	0.000228699	3.55e-05	0.000143378	1.95e-05	3.89e-05	6.88e-05	5.94e-05	2.65e-05	1.95e-05	2.19e-05	1.95e-05	0.000169358	2.12e-05	2.64e-05	0.000314536	0.000330609	NA
904	KMT	0	48	4	0	0	0	36.4	0		0	1	3	No	None	No	0.00014898	0.000110431	0.00255358	0.000797331	0.00276992	0.000192396	0.000243131	0.00150485	0.000284703	0.000856378	0.000601987	7.59e-05	0.00066651	0.000217984	0.000239512	0.00301758	3.96e-05	0.000720124	0.00045655	5.54e-05	0.000151512	0.00214817	NA
905	SP	1	28	4	0	0	0	36.8	0		0	1	3	No	None	No	0.000149149	0.0005653	0.000337315	0.00011098	2.33e-05	5.07e-05	0.000232525	2.3e-05	0.000859989	1.95e-05	3.64e-05	0.000169892	4.8e-05	0.000126874	2.63e-05	2.21e-05	8.4e-05	2.58e-05	0.00013416	1.95e-05	4.36e-05	0.000351133	NA
906	BT	0	8	2	0	0	0	36.2	0		0	1	3	No	None	No	0.000149568	0.000102133	0.000537221	0.00178879	0.000147193	0.000391716	8.93e-05	0.000110749	0.000144694	0.000196426	0.000142427	0.000299585	0.000168156	0.000165665	0.000160487	0.000528342	0.000114805	0.000109402	4.16e-05	0.000446846	0.000189554	0.00173813	0.00268034
907	SP	0	23	4	0	0	0	36.3	0		0	1	3	No	None	No	0.000149583	0.00032634	NA	0.000850972	0.000686169	0.000316934	0.000371238	0.00180514	0.000539219	0.000112667	0.000806168	0.00119625	0.000229877	0.00039119	0.000317629	0.00060315	0.000190218	0.000461566	0.000225656	0.000174551	0.000190397	0.00189574	NA
908	BT	0	45	4	0	0	0	36.4	0		0	1	3	No	None	No	0.000149667	0.000122172	0.0012002	0.000403311	0.000455939	0.000270064	5.29e-05	0.000327075	0.000317194	0.000164244	0.000226997	0.000186086	0.00047026	7.32e-05	4.66e-05	0.000766561	2.24e-05	0.0002571	0.000283849	0.0001306	0.000100635	0.000605385	0.00100237
909	SP	0	8	2	0	0	0	NA	NA		0	1	3	No	Paracetamol	Yes	0.000149707	0.000126524	0.00172285	0.000794487	0.000141136	0.000250993	0.000171942	0.000179535	0.000367927	2.4e-05	0.000117003	4.61e-05	0.000272488	0.000104847	0.00012379	0.000106458	0.000305197	0.000162949	4.18e-05	0.000179831	0.00014838	0.000167559	NA
910	KMT	1	38	4	0	0	0	35.4	0		0	1	1	No	None	No	0.000149825	0.000124201	0.00707839	0.003444	0.000596754	0.000216981	0.00118041	0.02	0.000311471	0.000371885	0.000141043	0.000487875	0.00107416	0.000170678	0.000209017	0.0160047	9.08e-05	0.000156379	0.000356886	4.44e-05	0.000166067	0.000341016	NA
911	BT	0	29	4	0	0	0	36.4	0		0	1	3	No	None	No	0.000150217	0.00016001	0.00106763	0.00056437	0.000148482	0.000228928	0.000140196	0.000251219	0.000197753	3.42e-05	0.000101329	0.000100226	0.0011335	0.000202095	0.000577034	0.000124633	4.08e-05	0.000157848	0.000103636	4.59e-05	0.000148771	0.000174771	NA
912	SP	0	22	4	0	0	0	36.2	0		0	1	3	No	None	No	0.000150389	0.000642797	0.00279171	0.00067574	0.00242481	0.000896655	0.000195731	0.00351621	0.00191599	0.00521761	5.7e-05	0.00027157	0.00055559	0.00939972	0.000451696	0.000884856	0.000597216	0.00326848	0.000493552	0.000461798	0.000461864	0.00115286	NA
913	SP	0	5	1	0	0	0	36.5	0		0	1	3	No	None	No	0.000150775	5.18e-05	NA	0.000476975	6.76e-05	9.47e-05	7.2e-05	0.00010677	0.000118906	6.77e-05	4.61e-05	4.01e-05	8.72e-05	0.000314497	3.65e-05	3.26e-05	6.19e-05	4.35e-05	2.14e-05	9.18e-05	4.32e-05	7.97e-05	NA
914	KMT	0	27	4	0	0	0	36.8	0		0	1	3	No	None	No	0.000150779	0.000255666	0.00194839	0.000955221	0.00140301	9.43e-05	0.000122347	0.000543267	0.000355422	0.000110733	8.85e-05	0.000276081	0.000282912	0.000118729	0.000372169	0.000959055	9.17e-05	0.000102165	0.000373716	4.38e-05	8.64e-05	0.00080265	NA
915	BT	1	2	1	0	0	0	36.5	0		0	1	3	No	None	No	0.000150901	0.000136447	0.000791275	0.000591168	0.000158933	0.000510916	0.000152347	0.000198923	0.000139227	0.000376133	0.000111603	0.000340991	0.000171128	0.000341358	0.000301549	0.000349598	7.15e-05	0.000116623	8.05e-05	0.000675053	8.59e-05	0.000767252	0.00062744
916	SP	0	2	1	0	0	0	36.7	0		0	1	3	No	Paracetamol	Yes	0.000150917	0.000165645	0.000995138	0.000568982	0.000191648	0.000443722	8.73e-05	0.000281685	0.000359551	0.000303155	9.89e-05	5.72e-05	7.34e-05	8.28e-05	0.000106079	0.000125336	0.000127059	0.000145813	5.52e-05	0.000108484	0.000362856	0.000165881	NA
917	SP	0	13	3	0	0	0	36.8	0		0	1	3	No	None	No	0.000150976	0.000118171	0.00244255	0.000662448	7.82e-05	0.000202832	0.000358802	0.000115363	0.000214182	3.06e-05	0.000124713	0.000416376	0.000292133	0.00012859	0.000358522	8.63e-05	0.000261038	0.000115399	0.000102641	0.000176034	0.000149456	0.00163994	NA
918	BT	0	15	3	0	0	0	36.4	0		0	1	3	No	None	No	0.000150995	0.000103401	0.00206221	0.000535486	0.000138725	0.000248003	0.000145293	5.94e-05	0.000159858	0.000299433	0.000136574	0.000334664	0.000387984	0.000162849	0.000552254	0.000329909	3.65e-05	0.000113536	4.89e-05	0.000143804	0.00015353	0.000825611	0.00113047
919	SP	1	4	1	0	0	0	37.5	0		0	1	3	No	None	No	0.000151296	9.04e-05	0.000562454	0.00298618	5.97e-05	0.000108294	5.99e-05	6.33e-05	8.33e-05	1.95e-05	9.78e-05	5.81e-05	4.81e-05	3.72e-05	4.95e-05	4.36e-05	4.75e-05	7.61e-05	2.97e-05	0.000106536	0.000103323	0.00448532	NA
920	BT	1	8	2	0	0	0	36.4	0		0	1	3	No	None	No	0.000151558	0.000173144	0.00224346	0.00178911	0.000165856	0.000387754	0.000161587	0.000115531	0.000665052	0.000317646	0.000218312	0.000411296	0.00020335	0.000318772	0.000376268	0.0004604	0.000160227	0.000123738	0.000128525	0.000324419	0.00028683	0.005299	0.00967493
921	BT	0	9	2	0	0	0	36.5	0		0	1	3	No	None	No	0.000151782	0.000110736	0.00110066	0.000406071	0.00180184	0.000311759	0.000568339	0.00220522	0.000191539	0.000313615	0.000115037	0.00103024	0.0010225	0.000142215	0.000142852	0.000902655	5.7e-05	0.000149127	0.00110868	0.000142165	0.000446598	0.000762809	0.00100029
922	SP	1	8	2	0	0	0	36.9	0		0	0	0	No	None	No	0.00015192	5.27e-05	0.00127993	0.000337023	4.25e-05	9.68e-05	0.000521272	0.000106009	0.000101492	2.27e-05	0.000422954	0.00022927	0.000590365	6.03e-05	0.000109812	3.34e-05	3.41e-05	4.03e-05	1.95e-05	1.95e-05	6.15e-05	0.000481634	NA
923	KMT	1	7	2	0	0	0	36.4	0		0	1	2	No	None	No	0.000152682	0.000177296	0.00275283	0.000356446	0.000237467	0.000350397	0.000112069	0.000327727	0.00041127	0.000914878	0.000233983	0.000105569	0.00026998	0.000127863	0.000523187	0.000192104	0.000105357	0.000327456	5.47e-05	0.000175483	0.000207892	0.00029383	NA
924	BT	0	16	3	0	0	0	36.5	0		0	1	3	No	None	No	0.000152885	9.34e-05	0.00233713	0.000244687	7.04e-05	0.000154935	5.35e-05	0.000120923	0.000237067	4.7e-05	8.78e-05	7.2e-05	8.76e-05	0.000111451	3.52e-05	7.59e-05	0.000110688	5.14e-05	0.000172509	0.000100558	6.89e-05	0.000154784	NA
925	BT	1	30	4	0	0	0	36.3	0		0	1	3	No	None	No	0.00015332	0.00011281	0.00113898	0.00109144	0.00121814	0.000758717	0.00080858	0.00729738	0.000773215	0.000368941	0.00021448	0.000457709	0.000488341	0.000228225	0.000533208	0.00273658	7.81e-05	0.0014677	0.000761152	0.000183448	0.00168692	0.00591688	0.0101877
926	SP	0	43	4	0	0	0	36.8	0		0	1	3	No	None	No	0.000153522	0.000276219	0.00326958	0.00384143	0.000180397	0.000805504	0.00202575	0.000156888	0.000416031	0.000681275	0.00035	0.000409397	0.00223684	0.000206697	0.000514913	0.00290294	0.000495362	0.000453652	0.000210919	0.000538302	0.00104704	0.00255718	NA
927	BT	1	9	2	0	0	0	37.7	1		0	1	3	No	None	No	0.000153546	0.000181499	0.00474303	0.00096926	0.000237998	0.000446715	0.000257103	0.000139293	0.000354191	0.000694128	0.000142261	0.000703507	0.000296426	0.000283028	0.000171607	0.000460056	9.7e-05	0.000139155	8.86e-05	0.00030863	0.000152924	0.00103176	0.000845981
928	KMT	1	10	2	0	0	0	36.1	0		0	1	3	No	None	No	0.000153792	0.000256974	0.000622775	0.000266685	4e-05	0.000106551	0.000146448	9.06e-05	0.000236733	0.00013257	5.61e-05	6.4e-05	0.000258652	0.000151136	8.76e-05	2.97e-05	0.00290407	7.7e-05	1.95e-05	0.00202713	8.43e-05	0.000612825	NA
929	BT	1	22	4	0	0	0	36.5	0		0	1	3	No	None	No	0.000153808	0.000146594	0.00289396	0.000547768	0.000274331	0.000336246	0.000117741	0.000131182	0.000154067	0.000734262	0.000130231	0.000495799	0.000273662	0.000229445	0.000143835	0.000534799	5.36e-05	0.000153442	0.000120421	0.000205943	0.000119122	0.00102043	0.000796198
930	SP	0	50	4	0	0	0	36.3	0		0	1	3	No	None	No	0.000153855	0.000151602	0.00103637	0.00105806	0.000249564	0.000136049	0.00124308	0.000209257	0.000325514	0.00033083	0.000337407	0.000196676	0.000257385	6.44e-05	0.000454556	0.00118452	4.19e-05	0.000857549	0.0008579	2.79e-05	0.00010204	0.000887893	NA
931	BT	0	9	2	0	0	0	36.7	0		0	1	3	No	None	No	0.00015396	0.000115856	0.00112749	0.00123831	0.000125404	0.000270807	0.000220936	6.15e-05	0.000164159	0.000373863	0.000220221	0.000511343	0.000309234	0.000194491	0.000348204	0.000320159	5.37e-05	6.67e-05	1.95e-05	0.00016163	0.000531335	0.00763848	0.00615671
932	KMT	0	54	4	0	0	0	36.5	0		0	1	3	No	None	No	0.000154302	0.000776378	NA	0.00333492	0.00331853	0.000611877	0.000171448	0.014457	0.00213418	0.000430552	8.73e-05	0.000379284	0.000314848	0.000721016	7.08e-05	0.00191302	0.000217236	0.000483034	0.00267573	0.000182012	0.000550227	0.000633809	NA
933	BT	0	14	3	0	0	0	36.6	0		0	0	0	No	None	No	0.000155381	0.000128455	0.000493102	0.00404467	0.000117373	0.000456637	0.000101131	0.000117419	9.75e-05	0.000481279	0.000110315	0.000664435	0.000227015	0.000189242	8.95e-05	0.000297614	9.95e-05	8.43e-05	5.58e-05	0.000368423	4.74e-05	0.00112381	0.00183662
934	BT	0	20	3	0	0	0	36.4	0		0	1	3	No	None	No	0.000155488	0.000200452	NA	0.00176553	0.000370365	0.000361518	0.000354965	0.000776842	0.000462127	6.9e-05	0.000646634	0.000792691	0.00102528	0.000121062	0.000813661	0.000517431	0.000492705	8.15e-05	0.000296349	0.000312498	0.000227615	0.00130547	NA
935	SP	0	18	3	0	0	0	36.3	0	neg	0	1	1	Yes	Paracetamol	Yes	0.000155506	0.000400586	0.00174927	0.000878463	9.1e-05	0.00014802	8.28e-05	0.000157899	0.000228889	4.73e-05	6.99e-05	9.98e-05	0.000118245	6.43e-05	0.000342356	7.73e-05	6.15e-05	8.64e-05	5e-05	6.51e-05	7.77e-05	0.000128591	NA
936	BT	0	13	3	0	0	0	36.7	0		0	1	2	No	None	No	0.000155594	0.00016925	0.000379301	0.000977595	0.000108513	0.000533305	0.00019179	0.000169563	0.00017181	0.000614323	0.000139257	0.000827332	0.000727833	0.000235922	0.000110275	0.000379047	0.000222204	0.000126433	6.44e-05	0.000562855	8.09e-05	0.000927399	0.00146997
937	BT	0	45	4	0	0	0	36.6	0		0	1	3	No	None	No	0.000155594	0.000137836	0.00416194	0.00060264	0.000149878	0.00030935	0.000252149	0.000577636	0.000398421	0.000375264	0.000128519	0.000267895	0.000450448	0.00140861	0.000185733	0.0017101	3.72e-05	0.00563097	9.34e-05	0.000234017	0.000149892	0.000831033	0.000538989
938	BT	0	11	2	0	0	0	36.5	0		0	1	3	No	None	No	0.000155782	0.000309165	0.000317738	0.00178207	7.8e-05	0.000938005	0.0001941	0.000315807	0.000112343	0.00137464	0.000125538	0.00195507	0.000301256	0.000343732	0.000110589	5.43e-05	0.000191015	0.00010813	6.96e-05	0.000756461	0.000103827	0.000721991	0.000294209
939	BT	0	1	1	0	0	0	35.8	0		0	0	3	No	None	No	0.000155933	0.000166581	0.00104026	0.00167682	0.000181223	0.00065854	0.000189381	0.000196605	0.000128896	0.000438915	0.000149393	0.000459696	0.000149127	0.000337734	0.000116526	0.000536709	0.000102052	0.000140801	6.78e-05	0.000629196	0.000100117	0.00128688	0.000645904
940	SP	0	17	3	0	0	0	36.2	0		0	1	3	No	None	No	0.000156687	0.000108472	0.00121966	0.000278279	6.74e-05	0.000138663	6.61e-05	9.96e-05	0.000110332	2.39e-05	7.04e-05	5.76e-05	0.000185083	6.83e-05	8.59e-05	4.89e-05	1.95e-05	0.000104413	2.78e-05	1.95e-05	0.000103381	0.000262739	NA
941	SP	1	6	1	0	0	0	36.6	0		0	1	3	No	None	No	0.000157075	0.000140222	0.00161378	0.000185858	0.000186042	0.000336146	0.000163873	0.000306489	0.000503379	1.95e-05	4.13e-05	7.82e-05	5.36e-05	8.59e-05	7.23e-05	3.56e-05	0.000284405	4.32e-05	2.55e-05	0.000279842	0.000160288	0.000346377	NA
942	BT	1	>18	4	0	0	0	37.8	1	neg	0	1	3	Yes	Paracetamol_	Yes	0.000157076	0.00015358	0.000367125	0.0040389	0.000185172	0.000303937	6.83e-05	6.07e-05	0.000115771	0.000320801	0.000116843	0.000388034	0.000122417	0.00014442	8.8e-05	0.000477641	6.05e-05	0.000451284	5.46e-05	0.000215378	9.29e-05	0.00131567	0.000662917
943	SP	1	14	3	0	0	0	36.2	0		0	1	3	No	None	No	0.000157498	0.000226659	NA	0.000415405	0.000285883	0.000450231	0.000542307	0.000506309	0.000708596	8.55e-05	7.61e-05	4.89e-05	0.000148144	8.86e-05	6.09e-05	9.21e-05	6.19e-05	0.000101394	3.07e-05	0.000101048	0.000178121	0.000236394	NA
944	SP	0	8	2	0	0	0	36.5	0		0	1	1	No	None	No	0.000157786	0.00290572	0.00126356	0.000574634	5.28e-05	0.00010582	0.000166911	0.000101464	0.000118124	1.95e-05	6.4e-05	0.000416756	0.000476622	4.02e-05	0.00117473	3.65e-05	0.000162888	4.04e-05	0.000101015	0.000134638	7.53e-05	0.0013046	NA
945	SP	1	3	1	0	0	0	36.4	0		0	1	3	No	None	No	0.00015799	0.000128204	0.000915209	0.00101624	0.000167272	0.000282747	0.000128236	0.000308071	0.00040112	7.42e-05	6.02e-05	0.000117045	5e-05	6.25e-05	5.24e-05	7.08e-05	1.95e-05	0.000107787	3.33e-05	3.08e-05	0.000122251	0.000153291	NA
946	BT	0	51	4	0	0	0	36.3	0		0	1	3	No	None	No	0.000157992	0.000281444	0.000751726	0.000530102	0.000396592	0.000363177	0.000614949	0.000219484	0.00104456	0.000968503	0.000309877	0.000726643	0.00133208	0.00139588	0.00124034	0.00121012	0.000120017	0.000826749	0.000444061	0.000278935	0.000175425	0.00174163	0.000675685
947	BT	0	48	4	0	0	0	36.3	0		0	1	3	No	None	No	0.000158	0.00027242	0.00090024	0.000449411	0.000661885	0.00318586	0.0027251	0.00238089	0.000319841	0.000175191	0.000544798	0.000828072	0.00615355	0.00160876	0.0019759	0.00520718	7.15e-05	0.00062355	0.000583114	0.000199773	0.00736352	0.000792864	0.000411942
948	BT	0	14	3	0	0	0	36.8	0		0	1	3	Yes	None	No	0.000158387	5.36e-05	0.000628082	0.000400407	0.000125073	0.000173817	0.000137207	4.39e-05	0.000112584	0.000106347	0.000188285	0.000123402	0.000537881	9.14e-05	7.89e-05	0.000584391	5.44e-05	0.000104589	0.000128071	0.000108109	0.000114918	0.00103477	0.00117617
949	BT	0	60	4	0	0	0	36	0		0	1	3	No	None	No	0.000158445	0.000120826	0.0021133	0.000628299	0.000358834	0.000258042	0.00330183	0.000362707	0.00047463	0.000305379	0.00135495	0.00073767	0.000899452	0.000190159	0.000157058	0.00150143	0.000911514	0.000144486	0.000283366	0.000588836	0.000161555	0.000775057	NA
950	BT	0	36	4	0	0	0	NA	NA		0	1	3	No	None	No	0.000158578	0.000202418	0.000975542	0.000878859	0.000599395	0.000916824	0.000293753	0.00140183	0.000444666	0.000481582	0.00334289	0.000444054	0.00315458	0.000234452	0.000789726	0.00164713	4.46e-05	0.00423451	0.00117938	0.000204691	0.000692628	0.00150921	0.00196458
951	BT	0	38	4	0	0	0	37	0		0	1	3	No	None	No	0.00015935	0.000114247	0.00449727	0.000785037	0.00538947	0.000685173	0.000156959	0.000274889	0.000301624	0.000464914	0.000154361	0.000529488	0.00036121	0.000165334	0.000301655	0.00115134	3.41e-05	6.53e-05	0.00036063	0.000140994	0.000893661	0.00122817	0.02
952	BT	0	3	1	0	0	0	36.4	0		0	1	1	No	None	No	0.000159596	0.000154065	0.00232792	0.00106678	0.000154406	0.00042123	0.000151782	0.00013975	0.000191312	0.00043882	0.000155781	0.000587349	0.000325908	0.000390254	0.000190515	0.000759222	0.000113038	0.000170467	7.14e-05	0.000349588	9.76e-05	0.00135882	0.000667692
953	BT	1	16	3	0	0	0	36.5	0		0	1	3	No	None	No	0.000159611	0.000146018	0.00320065	0.00073106	0.00080429	0.00035699	0.000136128	0.000123972	0.000918978	0.000491495	0.000125374	0.000250538	0.000739583	0.000574436	0.000191789	0.00110005	6.74e-05	0.0001668	0.00075558	0.000295699	0.000259023	0.00195722	0.00244355
954	SP	1	7	2	0	0	0	36.1	0		0	1	3	No	None	No	0.000159692	0.000140234	NA	0.000334995	0.000196033	0.000295933	8.31e-05	0.000446498	0.000526722	5.1e-05	5.03e-05	2.25e-05	0.000168994	3.01e-05	3.6e-05	1.95e-05	1.96e-05	2.24e-05	1.95e-05	3.35e-05	0.0001197	0.000207348	NA
955	BT	1	6	1	0	0	0	36.5	0		0	1	3	No	None	No	0.000159718	0.000172552	0.00189026	0.000800313	0.000275828	0.000322161	0.000108862	0.00011048	0.00175294	0.000404426	0.0001164	0.000367239	0.000314316	0.00106209	0.000163746	0.000764	0.000140105	0.00101663	0.00214429	0.000190794	0.000259307	0.00125781	0.00164123
956	BT	0	90	4	0	0	0	36.3	0		0	1	3	No	None	No	0.00015987	9.24e-05	0.000257136	0.000585475	6.34e-05	0.000176163	4.43e-05	0.000226993	0.000239633	0.00015389	5.17e-05	0.00024064	7.91e-05	6.8e-05	5.25e-05	0.000277615	0.00014617	6.07e-05	0.000122919	0.000160105	6.82e-05	0.00046993	0.000441826
957	BT	1	45	4	0	0	0	36.1	0		0	1	3	No	None	No	0.000159987	0.000162695	0.000866664	0.00201598	0.000363552	0.000446663	0.000136716	7.98e-05	0.000485094	0.000217457	0.000162477	0.000219231	0.000184357	0.000223831	0.000320318	0.000444618	0.000112834	9.71e-05	0.000346821	0.000333974	0.00028663	0.00687861	0.00634559
958	BT	0	37	4	0	0	0	36.4	0		0	1	3	No	Others	Yes	0.000160205	0.000148042	0.000523875	0.00100081	0.000955787	0.000728338	0.000286158	0.000160216	0.000149299	0.000439815	0.000278744	0.000755915	0.000392791	0.000315432	0.000209418	0.00105061	0.000132175	0.00015361	0.0001601	0.00050836	0.000188821	0.000443227	0.00021471
959	BT	0	38	4	0	0	0	36.6	0		0	1	3	No	None	No	0.000160211	0.000194836	0.000608125	0.000950333	0.000231501	0.000394356	0.000114724	0.000126603	0.000208419	0.000413297	0.000196586	0.000394386	0.000145299	0.000210691	0.00013431	0.000614947	6.64e-05	0.000153266	7.1e-05	0.000376106	0.000139431	0.00126116	0.000920501
960	KMT	1	40	4	0	0	0	36.3	0		0	1	3	No	None	No	0.000160622	0.000487028	0.0023749	0.00203661	0.00328292	0.000910076	0.000378598	0.00400316	0.00100687	9.86e-05	0.000119241	0.000427505	0.000138905	0.000556376	0.000397909	0.00510827	3.31e-05	0.00434871	0.000507583	1.95e-05	0.00108174	0.000401405	NA
961	BT	0	5	1	0	0	0	35.6	0		0	1	3	No	None	No	0.000160656	0.000175603	0.00455453	0.00111742	0.000238021	0.000440346	0.00020818	0.000150949	0.000229565	0.000718247	0.000153286	0.000742605	0.000273717	0.000192	0.000167058	0.000420505	5.02e-05	0.000110913	4.48e-05	0.000320882	0.000279776	0.00318042	0.00203359
962	BT	0	6	1	0	0	0	37	0		0	1	3	No	None	No	0.000160827	0.000204531	0.000426118	0.000836865	9.16e-05	0.000337985	0.000157264	0.000152109	0.000526661	0.000481233	0.000143111	0.00204052	0.000152596	0.000237722	0.000131917	0.00061852	0.000228034	0.000134759	5.62e-05	0.000390146	5.08e-05	0.00085046	0.00124064
963	SP	1	24	4	0	0	0	36.5	0		0	1	2	No	None	No	0.000160939	0.000414363	NA	0.00105536	0.00198544	0.00132373	0.000537548	0.00581275	0.00186354	0.000709432	0.000451341	0.000298297	0.000247215	0.000727053	0.000693196	0.00325821	0.00100702	0.0026739	0.00138768	0.000873235	0.00132501	0.0002821	NA
964	BT	0	17	3	0	0	0	36.6	0		0	1	3	No	None	No	0.000160995	0.000152755	0.000616755	0.0011399	0.000264835	0.000466324	0.000110552	0.00041076	0.000571725	0.00025874	7.46e-05	3.88e-05	0.000290353	0.000103054	4.5e-05	4.54e-05	0.000223038	4.04e-05	2.36e-05	0.000169524	0.000242874	0.000469604	NA
965	BT	1	28	4	0	0	0	36.6	0		0	1	3	No	None	No	0.000161035	0.000206113	0.00154294	0.00123725	0.000220862	0.000337482	0.00052059	0.000258081	0.000666671	0.000838407	0.000422212	0.000447685	0.00111631	0.000738303	0.000480778	0.00117015	0.00010965	0.00145918	0.000462042	0.000217397	0.000209398	0.00185705	0.000778619
966	BT	0	4	1	0	0	0	36.5	0		0	1	3	No	None	No	0.00016105	0.000203353	0.0014722	0.000825533	0.000114181	0.000511073	0.000157434	0.000218673	0.000157104	0.000454839	0.000121713	0.000932144	0.000135329	0.000242735	0.000353076	0.000506003	0.000164169	0.000132328	5.43e-05	0.000498877	0.000109995	0.00228768	0.00170783
967	BT	0	33	4	0	0	0	36.6	0		0	1	3	No	None	No	0.000161763	0.000267514	0.00662247	0.00125171	0.0016581	0.00100089	0.000120733	0.000329457	0.00101399	0.000376892	0.000126071	0.00234647	0.000455375	0.000338253	0.000137496	0.00157388	0.000213439	0.000523535	0.000499206	0.000217161	0.000564074	0.00104198	NA
968	BT	1	10	2	0	0	0	36.5	0		0	1	3	No	None	No	0.00016183	0.000196614	0.00247852	0.00371383	0.000118578	0.0002467	0.00119813	6.76e-05	0.000109723	0.000553353	0.00019155	0.000472284	8.63e-05	0.000175207	0.000149634	0.000293337	4.12e-05	8.43e-05	2.23e-05	0.000124322	0.000165417	0.00207228	0.00108849
969	KMT	1	62	4	0	0	0	36.5	0		0	1	2	No	Hyper Tension treatment	Yes	0.000161857	0.000251981	0.00197108	0.00678834	0.000178829	0.000355679	0.000190031	0.0124919	0.000556938	0.000967335	0.000346854	0.00111164	0.000456439	0.000790384	0.00110007	0.000782088	4.95e-05	0.0168428	0.000632942	6.38e-05	0.000626866	0.00305019	NA
970	SP	1	>18	4	0	0	0	37	0		0	1	1	No	None	No	0.000161886	0.000152668	NA	0.00248793	0.000183743	0.000248671	0.000301688	0.0002641	0.000412423	1.95e-05	0.000103521	0.000133683	0.0147513	0.000119737	8.42e-05	0.000153929	7.86e-05	0.000176654	4.87e-05	0.000114608	0.00010329	8.36e-05	NA
971	BT	0	3	1	0	0	0	36.5	0		0	1	3	No	None	No	0.000162065	0.000273718	0.000598323	0.00216314	0.000168025	0.00085247	0.000136342	0.000224423	0.000147031	0.0012358	0.0001341	0.00127441	0.000108125	0.000302783	0.000104674	7.19e-05	0.000213871	0.000130212	6.91e-05	0.000613558	0.000129975	0.00117902	0.000456735
972	BT	1	57	4	0	0	0	35.8	0		0	1	3	No	None	No	0.000162216	0.000119271	0.000419975	0.00235923	3.05e-05	0.000322424	0.0003024	0.000136634	0.000165752	0.000241371	0.000153845	0.000292395	0.000313153	0.000229644	0.000138826	0.000907205	0.000146743	0.000162943	8.23e-05	0.000343059	3.27e-05	0.000321715	0.0003739
973	BT	1	14	3	0	0	0	37	0		0	1	2	No	None	No	0.000162672	7.8e-05	0.000287376	0.000549756	6.64e-05	0.000300183	0.000116842	7.96e-05	7.11e-05	0.000125502	0.000126873	0.000115812	0.000542054	0.000305375	0.000122625	0.000636985	4.5e-05	0.000103432	5.09e-05	0.000175252	0.000142821	0.000943735	0.000884341
974	BT	0	13	3	0	0	0	36.3	0		0	1	3	No	None	No	0.000162741	0.000509553	0.00112509	0.00115234	0.000268899	0.00047167	0.000143617	0.000202298	0.000897023	0.000787168	0.000146336	0.000645992	0.000345254	0.00048354	0.000494479	0.000517464	7.91e-05	0.000208599	0.000312863	0.000286535	0.000284958	0.00150913	0.000995173
975	BT	0	7	2	0	0	0	36.4	0		0	1	3	No	None	No	0.000162774	0.000216225	0.000545853	0.00125751	6.15e-05	0.000863961	0.000132133	0.000181907	8.6e-05	0.000622276	8.5e-05	0.000901781	0.000300895	0.000275276	0.000136609	0.000321671	0.000219963	0.000125272	7.22e-05	0.000855896	8.61e-05	0.00174723	0.00270266
976	BT	0	66	4	0	0	0	36.4	0		0	1	3	No	None	No	0.000162932	0.000115771	0.00409351	0.000561987	0.00046994	0.00178924	0.00214775	0.00139477	0.000770719	0.000487573	0.00017785	0.000468531	0.000321967	0.000238951	0.00064919	0.000620528	6.87e-05	0.00417447	0.000430609	0.00016177	0.00156358	0.00145169	0.00113376
977	BT	1	9	2	0	0	0	36.5	0		0	1	3	No	None	No	0.00016303	7.75e-05	NA	0.00024238	6.31e-05	0.000209133	0.000211035	0.000118115	0.000134534	4.99e-05	7.89e-05	0.00074783	8.4e-05	9.25e-05	5.96e-05	5.18e-05	1.95e-05	6.55e-05	0.000195214	3.06e-05	0.000164238	0.000338752	NA
978	BT	0	27	4	0	0	0	36.7	0		0	1	3	No	None	No	0.000163091	0.00093701	NA	0.000888556	0.000570419	0.000637346	0.000118129	0.000870561	0.00119333	0.000268694	0.000347541	0.00238215	7.64e-05	0.000220132	0.00058718	0.00049649	0.000509238	0.000593092	0.000505899	0.000433819	0.00036307	0.000416065	NA
979	BT	1	12	2	0	0	0	36.2	0		0	1	3	No	None	No	0.000163226	0.000167669	0.000345425	0.00405502	7.02e-05	0.000301582	4.19e-05	4.12e-05	0.000146152	0.000118611	6.31e-05	0.000225666	0.000346905	0.000113252	6.71e-05	0.000132072	6.63e-05	4.58e-05	1.95e-05	0.000148775	0.000253744	0.000879031	0.000815068
980	SP	1	9	2	0	0	0	36.1	0	neg	0	1	3	Yes	None	No	0.000163263	0.0006106	0.000583387	9.98e-05	5.05e-05	0.000166361	5.22e-05	7.17e-05	0.000192654	0.000114486	4.93e-05	7.66e-05	6.3e-05	4.78e-05	0.000112375	4.49e-05	1.95e-05	6.91e-05	3.79e-05	0.000109789	0.000126594	0.000145689	NA
981	BT	1	11	2	0	0	0	36.8	0		0	1	3	No	None	No	0.000163428	0.000163807	0.0119333	0.00325313	0.000101447	0.000425232	0.000175341	9.32e-05	0.000330206	0.000466617	0.000150982	0.000306236	0.000200631	0.000219418	0.000219997	0.000710952	0.000171599	0.000154975	6.49e-05	0.000236806	0.000259043	0.00140227	0.00305524
982	BT	0	36	4	0	0	0	36	0		0	0	0	No	None	No	0.00016361	8.69e-05	0.00105993	0.00131281	0.00012477	0.00035027	0.000191142	5.44e-05	0.000150858	0.000315522	0.000195181	0.000451431	0.000341171	0.000250924	0.000715463	0.000473357	4.43e-05	9.53e-05	0.000244595	0.000161068	0.000345684	0.00518256	0.0136735
983	BT	0	63	4	0	0	0	36.2	0		0	1	3	No	None	No	0.000163647	0.000136443	0.000779725	0.000390619	0.00745055	0.00318974	0.00214205	0.000541092	0.000414382	0.00075972	0.000150931	0.000438843	0.000156824	0.000943896	0.000181907	0.000404472	0.000496758	0.000353486	0.000341394	0.000482414	0.00289389	0.00189437	0.00168458
984	BT	0	6	1	0	0	0	36.6	0		0	1	1	No	None	No	0.0001641	0.000164273	0.00389466	0.00104894	0.000281624	0.000424479	0.000119407	0.000139432	0.000269829	0.000689011	0.000143748	0.000785103	0.000182101	0.000267995	0.000110957	0.000467265	9.09e-05	0.000119106	7.62e-05	0.000290865	0.000182156	0.00169488	0.000600336
985	SP	0	38	4	0	0	0	36.5	0		0	1	3	No	None	No	0.000164104	0.000354927	0.00182773	0.000728863	0.000740007	0.000286301	5.4e-05	0.000163564	0.000285801	3.25e-05	0.000118948	0.00025937	0.000225966	0.000141836	0.000944782	0.00203506	2.25e-05	0.000179063	0.000148899	1.95e-05	0.000233898	0.000974851	NA
986	KMT	1	8	2	0	0	0	36.8	0		0	1	3	No	None	No	0.00016437	0.00024014	0.00322514	0.00225132	0.000296785	0.000469919	0.000116917	0.000605244	0.000629161	2.23e-05	4.85e-05	0.000333639	7.64e-05	5.7e-05	4.26e-05	5.69e-05	3.62e-05	6.28e-05	0.000167924	6.6e-05	0.0002028	0.000228805	NA
987	SP	1	5	1	0	0	0	36.6	0		0	1	1	No	None	No	0.000165166	0.0014039	0.000905999	0.00130773	0.000413806	0.000827257	0.000363866	0.000804707	0.0010873	0.000136543	0.000153346	0.000129647	0.000119295	7.73e-05	0.000152643	8.07e-05	0.000494128	0.00010759	2.89e-05	0.000427954	0.000566819	0.000572033	NA
988	BT	0	8	2	0	0	0	36.7	0		0	1	1	No	None	No	0.00016528	0.000287596	0.00124196	0.00119942	0.000156286	0.000379503	0.000364447	0.000313988	0.000324865	0.000226273	7.37e-05	0.000114528	0.000112661	0.000120395	5.21e-05	0.000207917	0.000217071	0.000138453	0.000461636	0.000205116	0.00043955	0.00481249	NA
989	SP	0	52	4	0	0	0	36.9	0		0	0	0	No	None	No	0.000165338	6.88e-05	0.00102931	0.0052664	0.00130138	9.89e-05	8.59e-05	0.000105294	0.00128503	0.000104838	0.000155537	0.000636957	0.000440332	0.000145313	0.000147225	0.00445578	0.00230785	0.000147988	0.00202646	0.0023166	4.77e-05	0.00137973	NA
990	BT	1	6	1	0	0	0	36.7	0		0	1	3	No	None	No	0.000165547	0.00016906	0.00137152	0.000916361	0.000156161	0.000885619	0.000239327	0.000437073	0.00017595	0.000521693	0.000138448	0.000518547	0.000212141	0.000435139	0.000115192	0.000320189	0.000149183	0.000122362	7.23e-05	0.00095677	0.000237282	0.00249458	0.00154088
991	BT	1	31	4	0	0	0	NA	NA		0	1	3	No	None	No	0.000165606	0.000135218	0.00485224	0.00128614	0.00140258	0.000511733	0.000262745	0.0169544	0.0021309	0.000231195	0.000919921	0.000183864	0.000151719	0.000776817	0.000103895	0.00191136	3.28e-05	0.000613779	0.0026339	0.000131627	0.000170558	0.00152476	0.00220077
992	BT	0	35	4	0	0	0	35.6	0		0	1	3	No	None	No	0.000165797	8.54e-05	0.000414728	0.000588458	0.000205074	0.000158028	7.25e-05	4.73e-05	0.000678981	0.000246458	7.71e-05	0.000240349	0.00010728	0.000104402	0.000102445	0.000467302	5.59e-05	7.25e-05	0.000215418	0.000120935	8.36e-05	0.00083145	0.000788167
993	BT	1	26	4	0	0	0	36.9	0		0	1	1	No	None	No	0.000165901	4.23e-05	0.00149517	0.000933534	3.27e-05	0.000190131	0.000120739	3.49e-05	0.00154299	0.000161778	8.12e-05	0.000304119	0.000627321	0.000101919	9.05e-05	0.000162805	0.000127075	0.000141089	0.000326487	0.000195423	7.43e-05	0.000708948	0.00190916
994	KMT	0	48	4	0	0	0	36.1	0		0	1	3	Yes	None	No	0.000165983	0.000299992	0.000965225	0.00116409	0.00140997	0.000888609	0.000320655	0.000550873	0.00104673	0.000147122	0.000203702	0.000252105	0.000406338	0.000192576	0.00351783	0.000421083	0.00116656	0.000136916	0.000268313	0.000872145	0.000613908	0.000500416	NA
995	BT	1	3	1	0	0	0	36.7	0		0	1	3	No	None	No	0.00016611	0.000168876	0.000828903	0.00128824	0.000188268	0.000443614	0.000109564	0.00010933	0.000150722	0.000604668	0.000173869	0.000708866	0.00016061	0.000208505	0.000557375	0.000374351	0.000103322	9.54e-05	3.95e-05	0.000377041	0.000297944	0.00307753	0.00216484
996	BT	0	3	1	0	0	0	36.3	0		0	1	3	No	None	No	0.000166204	0.000246387	0.000307783	0.00375142	8.65e-05	0.000540158	0.000135716	0.000230592	0.000117349	0.00195126	0.00010924	0.00281989	0.000279723	0.000188632	7.83e-05	0.000559288	0.000136513	6.78e-05	5.98e-05	0.000980233	5.04e-05	0.000689222	0.000811464
997	SP	1	65	4	0	0	0	36.7	0		0	1	3	No	None	No	0.000166216	0.000954472	NA	0.00021743	0.000143018	0.000257529	9.71e-05	0.000348304	0.000567783	0.00134437	5.04e-05	4.79e-05	0.000532443	0.000976697	3.19e-05	3.53e-05	2.51e-05	4.49e-05	0.000132397	5.54e-05	0.00013501	0.000232438	NA
998	SP	1	39	4	0	0	0	36.5	0		0	1	1	No	None	No	0.000166516	0.000549767	0.000411063	0.00214926	0.000519272	0.000193262	0.000397895	0.0018413	0.000150188	6.92e-05	6.55e-05	8.82e-05	0.000487274	7.4e-05	6.89e-05	0.00141528	2.44e-05	0.000185428	0.000419103	3.91e-05	0.000199568	0.000168966	NA
999	BT	0	37	4	0	0	0	36	0		0	1	3	No	None	No	0.000166818	0.000140591	0.000367984	0.00117134	0.000211011	0.000389056	0.000154872	0.000111056	0.000264794	0.000298084	0.000129772	0.000273346	0.000219343	0.000305857	0.000204396	0.00146015	4.91e-05	0.000176318	0.000138501	0.000260175	0.000203862	0.000902952	0.000643989
1000	SP	1	8	2	0	0	0	36.9	0		0	1	1	No	None	No	0.000166909	0.00129722	0.00123576	0.000627912	0.000282851	0.000404226	0.000125979	0.00016016	0.00045665	0.000390985	0.000103823	8.25e-05	0.000410775	8.19e-05	8.71e-05	0.000233492	0.000728555	0.000134418	0.000266761	0.00043527	0.00019026	0.000881499	NA
1001	BT	0	29	4	0	0	0	36.4	0		0	1	3	No	None	No	0.00016706	0.000162647	0.00149029	0.000801622	7.54e-05	0.000446688	0.00118177	0.000294359	0.00233358	0.000271317	0.000122205	0.000214147	0.000514097	0.000302283	0.00018773	0.000862109	7.39e-05	0.000159532	0.000374081	0.000214284	0.000341546	0.00173625	0.00207375
1002	BT	1	4	1	0	0	0	36.5	0		0	1	1	No	None	No	0.000167573	0.000286981	0.000485292	0.00115819	7.12e-05	0.00142698	0.00016945	0.000360819	8.03e-05	0.000594821	9.85e-05	0.000945647	0.00111188	0.000550246	9.74e-05	0.000533028	0.00014251	0.000173747	0.000110406	0.00179997	5.49e-05	0.000617802	0.000362125
1003	BT	1	69	4	0	0	0	36.5	0		0	1	3	No	None	No	0.000167708	0.000217471	0.000672269	0.00114894	0.000400635	0.000440141	0.000102713	0.00019245	0.000293349	0.000648465	0.000325674	0.000507302	0.000706443	0.00075575	0.000336605	0.00194941	7.76e-05	0.000158723	0.000262773	0.000289497	0.000241899	0.00204068	0.000793974
1004	SP	0	13	3	0	0	0	36.1	0		0	1	3	No	None	No	0.000167744	0.000128691	0.000881733	0.000437367	0.000117739	0.000193595	4.99e-05	0.000883158	0.00032591	1.95e-05	3.99e-05	0.000126938	0.000454277	9.32e-05	3.65e-05	3.72e-05	1.95e-05	9.54e-05	1.95e-05	2.56e-05	9.88e-05	0.000817358	NA
1005	BT	0	0.7	1	0	0	0	36.5	0		0	1	3	No	None	No	0.000167747	0.000220172	NA	0.00046559	0.000398612	0.000519845	9.97e-05	0.000675797	0.000982352	1.95e-05	8.22e-05	0.00139938	9.34e-05	7.91e-05	0.000106112	9.01e-05	8.34e-05	0.00014405	3.97e-05	0.000116457	0.000188637	0.000160645	NA
1006	SP	0	41	4	0	0	0	36.6	0		0	1	2	No	None	No	0.000167892	3.98e-05	0.00132533	0.000218022	4.6e-05	8.98e-05	0.000114027	8.12e-05	0.000130338	8.68e-05	5.01e-05	6.05e-05	0.00033621	5.95e-05	0.000134905	4.59e-05	0.00133362	5.52e-05	2.94e-05	0.000941246	6e-05	0.000350868	NA
1007	BT	0	9	2	0	0	0	36.5	0		0	1	1	No	None	No	0.000168005	0.000675145	0.02	0.00153558	0.000187884	0.000352923	0.000582645	8.64e-05	0.000181298	0.00040237	0.00065398	0.000365453	0.000398244	0.000193043	0.000122703	0.000433455	0.000105972	0.000107315	4.23e-05	0.00024581	0.000215427	0.00110243	0.000816005
1008	BT	0	15	3	0	0	0	36.4	0		0	1	3	No	None	No	0.000168068	0.000137167	0.00136283	0.000620522	0.000173729	0.000269795	0.000116189	0.000254853	0.000286539	0.000112696	8.88e-05	0.000223818	0.000192005	0.000110112	9.46e-05	8.89e-05	0.000197117	0.00023526	5.61e-05	0.000130215	0.000206089	0.000305473	NA
1009	SP	1	7	2	0	0	0	36.4	0		0	0	3	No	None	No	0.000168121	0.000178022	0.00694716	0.000586473	0.000255838	0.000330931	0.000333465	0.000410161	0.000398883	0.000175798	0.000185068	0.000122619	0.000192086	0.00014436	0.000401077	0.000226717	0.00028426	0.000283985	7.53e-05	0.000308985	0.000196076	0.000541747	NA
1010	BT	1	14	3	0	0	0	36.9	0		0	1	3	No	None	No	0.000168242	0.000434509	0.000498806	0.000581241	0.000162357	0.000465064	0.000158785	0.000319963	0.000135695	0.000818691	0.000140995	0.00109236	0.00012894	0.000216767	9.6e-05	0.000534228	0.000109962	0.000138441	0.000126603	0.000459885	9.67e-05	0.000707304	0.00076259
1011	KMT	0	38	4	0	0	0	36.1	0		0	1	3	No	None	No	0.000168376	0.000353708	0.00408983	0.0031613	0.00255894	0.00105569	0.000512172	0.000773161	0.00149767	0.000418913	0.000377116	0.00139646	0.000437131	0.000382028	0.000609565	0.00221658	0.000400024	0.000542843	0.000545099	0.000443136	0.000650615	0.00375924	NA
1012	BT	0	6	1	0	0	0	36.4	0		0	1	3	No	None	No	0.000168926	0.000309307	0.00136181	0.00251572	0.000180477	0.00038423	0.000206956	0.000304269	0.000134217	0.000342313	0.000257426	0.00060046	0.000287472	0.00022853	0.000405418	0.000532144	7.6e-05	9.43e-05	5.61e-05	0.000255947	0.000375367	0.00643766	0.00789349
1013	BT	0	5	1	0	0	0	36.5	0		0	1	3	No	None	No	0.000168948	0.000154163	0.00118437	0.017463	8.58e-05	0.00100618	7.5e-05	0.000137651	0.000131577	0.000351852	8.13e-05	0.000463803	0.000425712	0.000179375	0.000275533	0.000270065	0.000127371	9.64e-05	4.68e-05	0.000627979	0.000968483	0.000651896	0.00034563
1014	SP	1	22	4	0	0	0	38.4	1	neg	0	0	2	Yes	Cough syrup	Yes	0.000168999	0.00134853	0.00121086	0.00199684	0.00116628	0.000244677	0.000543754	0.000257852	0.0013776	0.000397851	0.00033888	0.000394875	0.0121642	0.00014996	0.000100187	0.00152779	0.000173288	0.00282103	0.00186173	0.000181545	0.000193966	0.000442024	NA
1015	BT	0	15	3	0	0	0	36.3	0		0	1	3	No	None	No	0.000169086	0.000159485	0.000821013	0.00164951	0.000238052	0.0004147	0.000356042	0.000528938	0.000943342	0.000784676	0.000161339	0.000553099	0.000222993	0.000428359	0.000297108	0.00266454	8.07e-05	0.000161782	0.000747225	0.000265166	0.000168651	0.00157683	0.00212139
1016	BT	1	44	4	0	0	0	36	0		0	1	3	No	None	No	0.000169331	0.000860569	0.000541584	0.0114932	0.00109462	0.00111624	0.000804149	0.00205902	0.00123362	0.000935197	0.000116374	0.00104406	0.001359	0.000499285	0.000143814	0.000436261	0.000440441	0.000120268	0.000228112	0.000977605	7.13e-05	0.000828146	0.00321653
1017	BT	0	24	4	0	0	0	35.7	0		0	1	3	No	None	No	0.000169609	0.000192572	0.000521221	0.000928303	0.000173433	0.000573223	0.00028791	0.00208271	0.00134852	0.000400385	0.000111905	0.000389162	0.000189108	0.000198233	0.000118887	0.00314428	0.000140328	0.000111979	0.000574525	0.000394062	0.000290589	0.000877679	0.000432904
1018	BT	0	12	2	0	0	0	36.2	0		0	1	3	No	None	No	0.000169684	0.00013897	0.000284134	0.000613818	8.94e-05	0.000661352	0.000118863	0.000193086	8.51e-05	0.00038438	9.45e-05	0.000491778	0.000109555	0.000232946	0.000107242	0.000298705	8.75e-05	0.000107776	7.14e-05	0.000722065	6.87e-05	0.00130169	0.000988141
1019	BT	1	6	1	0	0	0	36.7	0	neg	0	1	3	Yes	None	No	0.000169882	0.000267719	0.00365981	0.0103461	0.000178145	0.00102522	0.0001573	0.000298653	0.000170491	0.000893473	0.000139767	0.00098957	0.00023733	0.000366739	9.06e-05	6.77e-05	0.00015464	0.000133469	8.21e-05	0.000632755	0.000161364	0.00177922	0.000372788
1020	BT	1	14	3	0	0	0	36.9	0		0	1	1	No	None	No	0.000169916	0.000621985	0.00604256	0.000551243	0.000306099	0.000475805	0.000227649	0.000475189	0.000540537	0.000175622	0.000123548	0.000170837	0.000101571	0.000180695	0.000336591	0.000137636	0.000156692	0.000173691	6.26e-05	0.000153901	0.000295026	0.000444665	NA
1021	BT	1	27	4	0	0	0	36.4	0		0	0	3	Yes	Paracetamol_	Yes	0.000169919	6.57e-05	0.000574157	0.000366527	6.45e-05	0.000182798	6.99e-05	9.24e-05	0.0018293	0.000137872	0.000231907	0.000217335	0.000131833	9.5e-05	6.1e-05	0.000257819	0.000172756	0.000268377	0.000224977	0.00010244	5.48e-05	0.000616928	0.000900948
1022	SP	0	7	2	0	0	0	36.6	0		0	1	3	No	None	No	0.000170152	0.000201198	NA	0.000227319	0.000261614	0.000410107	0.000121763	0.000562374	0.00082625	2.99e-05	5.49e-05	6.65e-05	8.17e-05	5.34e-05	6.06e-05	4.14e-05	1.95e-05	5.11e-05	1.95e-05	1.95e-05	0.000179397	0.000385826	NA
1023	BT	0	12	2	0	0	0	36.4	0		0	1	3	No	None	No	0.00017039	6.55e-05	0.00270314	0.000267508	8.72e-05	0.00015057	8.76e-05	0.000195508	0.000220622	1.95e-05	4.87e-05	4.49e-05	0.000501124	3.09e-05	0.000161069	1.95e-05	1.95e-05	1.95e-05	1.95e-05	1.95e-05	8.08e-05	0.000485113	NA
1024	BT	0	12	2	0	0	0	36.5	0		0	1	3	No	None	No	0.0001705	0.000150714	0.00415159	0.00294662	0.000150736	0.00044178	0.000255594	0.000107077	0.000342628	0.000400968	0.000222031	0.000456589	0.000770834	0.000266226	0.000459423	0.000717433	8.25e-05	0.000140877	5.79e-05	0.000243984	0.000405335	0.0083296	0.0103042
1025	BT	1	1	1	0	0	0	36.5	0		0	1	3	No	None	No	0.000171265	0.000154315	0.0015593	0.000901123	0.000371187	0.00039812	7.34e-05	0.000320107	0.000245891	0.000541484	0.00016826	0.000524291	0.000255728	0.000195233	0.000160121	0.000551716	9.86e-05	0.000120221	4.94e-05	0.000242235	0.000186398	0.0026925	0.000557246
1026	BT	0	18	3	0	0	0	36.4	0		0	1	1	No	None	No	0.000171874	0.000160207	0.00228562	0.000419979	0.000165844	0.000251433	0.02	0.000242656	0.000396253	0.000155357	0.000148285	0.0117086	0.000460178	0.00016585	0.000163039	0.000281186	0.00148382	0.000228533	0.000420569	0.000995734	0.000121701	0.000563939	NA
1027	SP	0	16	3	0	0	0	36.3	0		0	1	3	No	None	No	0.00017188	8.68e-05	0.00134883	0.000849455	0.000115172	0.00013925	0.000156473	0.000173183	0.000321989	2.85e-05	0.000103787	0.000111841	0.00153038	7.47e-05	0.000145169	0.000424612	0.000103752	0.00011929	0.000391341	0.000123726	8.88e-05	0.00144141	NA
1028	BT	1	1	1	0	0	0	36.7	0		0	1	3	No	None	No	0.000171974	8.58e-05	0.000504559	0.003635	7.59e-05	0.000294337	6.2e-05	8.31e-05	7.79e-05	0.000298042	4.86e-05	0.000452005	0.00308844	0.000111652	5.73e-05	0.000262006	5.05e-05	6.27e-05	2.58e-05	0.000251678	4.24e-05	0.00072846	0.000848613
1029	KMT	0	50	4	0	0	0	36.6	0		0	1	3	No	None	No	0.000172252	0.00032485	0.0110455	0.00104847	0.000516399	0.000212311	0.000188571	0.00244689	0.000837689	0.000181872	6.25e-05	0.000772956	0.000169891	0.000132313	0.000161724	0.00317788	1.95e-05	0.0029009	0.000655999	2.65e-05	9.34e-05	0.000829927	NA
1030	BT	1	1	1	0	0	0	36.4	0		0	1	3	No	None	No	0.000172327	0.000164812	0.000562936	0.00101543	0.000148788	0.000464571	8.95e-05	0.000123958	9.69e-05	0.000592737	8.88e-05	0.000710961	0.000118256	0.00015807	6.09e-05	0.000263038	8.84e-05	7.74e-05	3.47e-05	0.00032531	9.33e-05	0.000770418	0.000280988
1031	BT	0	56	4	0	0	0	36.8	0		0	1	3	No	None	No	0.000172711	0.000224726	0.00337826	0.000756172	0.000334751	0.000483638	0.000518902	0.000834116	0.000630886	6.65e-05	9.27e-05	7.35e-05	0.000344866	0.000156117	0.000231175	5.33e-05	8.79e-05	6.89e-05	3.28e-05	4.5e-05	0.000241305	0.0015122	NA
1032	SP	0	8	2	0	0	0	36.1	0		0	1	2	No	Paracetamol	Yes	0.000173051	0.000250847	0.00111438	0.000594459	0.000247511	0.000454529	0.000169548	0.000473724	0.000637231	7.51e-05	0.000126909	9.78e-05	0.000385802	0.00018005	0.000194094	0.000102443	8.14e-05	0.000136676	6.09e-05	8.92e-05	0.000295287	0.000893976	NA
1033	BT	1	>18	4	0	0	0	36.8	0		0	1	3	No	None	No	0.000173271	0.000269896	0.000778053	0.0011307	0.000543053	0.000857921	0.00029828	0.000460837	0.000269493	0.000674218	0.000157661	0.00057887	0.00153752	0.000194236	0.000631819	0.00365206	0.00106922	0.000124125	0.000434056	0.00030431	0.000823405	0.00108588	0.000752075
1034	BT	1	13	3	0	0	0	36.5	0		0	1	3	No	None	No	0.000173683	0.000219013	0.00142157	0.00094688	0.000116292	0.000279871	0.000145987	8.78e-05	0.000148802	0.000498401	0.000152468	0.000284023	0.00060774	0.000218895	0.000171748	0.000633392	4.26e-05	0.00016707	0.000100729	0.000224665	0.000155044	0.00166789	0.00189542
1035	SP	0	43	4	0	0	0	NA	NA		0	1	3	No	None	No	0.000174466	0.000251103	0.0059712	0.00183225	0.00163138	0.000402935	0.000203629	0.00145293	0.000508291	0.000237464	0.000292594	0.00109146	0.00128329	0.000169561	9.41e-05	0.000253672	0.00049573	0.000573351	0.000689323	0.000254242	0.000666489	0.000588235	NA
1036	BT	0	32	4	0	0	0	36.6	0		0	1	1	No	None	No	0.000174553	0.000159005	0.000926562	0.00184137	0.000527012	0.00181925	0.000394091	0.00496975	0.00130526	0.000552586	0.000192697	0.000518709	0.000711168	0.000692874	0.000489663	0.00176282	0.00015638	0.00021287	0.00140304	0.000150642	0.00214359	0.00133054	0.00122149
1037	BT	0	8	2	0	0	0	36.7	0		0	1	3	No	None	No	0.000174593	0.000138813	NA	0.000298538	0.000192316	0.00028799	0.000202925	0.000773151	0.000639963	0.000568423	5.56e-05	0.00125504	0.000129698	7.37e-05	3.55e-05	4.89e-05	4.8e-05	5.87e-05	3.02e-05	2.07e-05	0.000134875	0.000208069	NA
1038	BT	1	3	1	0	0	0	36.5	0		0	1	3	No	None	No	0.000174636	0.000361816	0.000417519	0.00177818	9.32e-05	0.00123579	0.000186654	0.000230801	0.000436996	0.000759759	9.22e-05	0.00147733	7.74e-05	0.000346088	0.000132356	0.000360629	0.000431146	0.000176835	8.05e-05	0.00125675	0.0001008	0.00101552	0.00093618
1039	SP	0	13	3	0	0	0	36.6	0		0	0	3	No	None	No	0.000174927	0.00016708	0.00122289	0.000496019	0.000299369	0.000344843	0.00015384	0.000348752	0.000590806	0.000116154	0.000207366	4.27e-05	0.00013287	9.74e-05	0.00019417	0.000140673	0.000203416	0.000234625	0.000112828	0.000190329	0.000205904	0.000359372	NA
1040	KMT	0	17	3	0	0	0	36.6	0		0	1	1	No	None	No	0.00017498	6.46e-05	0.0024349	0.0012417	0.000222752	0.000132253	7.48e-05	0.000120475	0.000212538	1.99e-05	7.38e-05	0.000250618	0.000391625	0.000133203	0.000260172	4.62e-05	3.51e-05	0.000109003	0.000116484	5.19e-05	6.52e-05	0.000386133	NA
1041	SP	0	3	1	0	0	0	36.7	0	neg	0	0	0	Yes	None	No	0.000175271	0.00018313	0.00133768	0.000332378	7.84e-05	0.000147016	0.000117755	0.000120699	0.00015422	2.69e-05	0.000129626	8.79e-05	0.000694943	0.000101612	6.42e-05	0.000100997	4.85e-05	0.000120626	3.82e-05	0.000274448	0.000114427	0.00068075	NA
1042	KMT	0	9	2	0	0	0	36.7	0		0	1	2	No	None	No	0.000175306	0.000226627	0.00340721	0.00095802	0.000227033	0.000391643	0.000232962	0.000412059	0.000520199	1.95e-05	0.000100295	7.59e-05	0.000344556	6.84e-05	0.000259488	4.29e-05	7.08e-05	0.000141961	1.95e-05	5.98e-05	0.000155011	0.00142699	NA
1043	BT	1	5	1	0	0	0	36.6	0		0	1	3	No	None	No	0.000175383	0.000303322	NA	0.000443215	0.000438368	0.000534346	0.000815228	0.000770247	0.00113708	1.95e-05	0.000159265	0.00120635	0.000636237	0.000122293	0.000129059	0.000154134	0.000178054	0.000246427	4.39e-05	0.000191384	0.000246011	0.000176256	NA
1044	KMT	0	47	4	0	0	0	35.8	0		0	1	3	No	None	No	0.000175403	0.000177545	0.0010978	0.000199813	0.000166288	0.000461783	0.000115097	0.000302659	0.000647442	6.62e-05	9.85e-05	0.000237584	0.000367628	0.000159376	7.37e-05	0.00150634	1.95e-05	0.000175062	0.00495216	1.95e-05	0.000454923	0.000466168	NA
1045	SP	1	53	4	0	0	0	36	0		0	1	3	No	None	No	0.000175546	5.24e-05	0.02	0.000922617	7.44e-05	0.00218046	0.000354015	5.67e-05	0.000146919	0.000586609	0.000112081	0.00019307	0.000346607	0.000494592	4.44e-05	2.06e-05	1.95e-05	0.000613702	0.000825257	1.95e-05	0.00223225	0.00132782	NA
1046	BT	0	1	1	0	0	0	36.3	0		0	1	3	No	None	No	0.000175757	0.00017024	0.000866878	0.000469052	0.000235462	0.000359096	7.3e-05	0.000481634	0.000499357	1.95e-05	8.12e-05	5.52e-05	5.72e-05	6.47e-05	6.33e-05	7.67e-05	4.08e-05	0.000166803	2.12e-05	2.98e-05	0.000156403	0.000302421	NA
1047	SP	1	2	1	0	0	0	36.5	0		0	0	3	No	None	No	0.000175861	0.000240674	NA	0.000482775	0.000209743	0.00029574	0.000134874	0.000297555	0.000451387	7.95e-05	4.02e-05	4.22e-05	6.01e-05	3.07e-05	0.00015476	2.11e-05	1.95e-05	3.77e-05	0.00115861	2.49e-05	0.00011938	0.000276937	NA
1048	KMT	1	2	1	0	0	0	36.5	0		0	1	3	No	None	No	0.0001759	0.000175222	0.000943851	0.000403255	0.000261389	0.000323899	8.42e-05	0.000382758	0.000524195	6.71e-05	6.81e-05	0.000293056	0.000680589	8.53e-05	7.91e-05	0.000100267	5.94e-05	0.000114589	3.52e-05	8.4e-05	0.000162962	0.000211802	NA
1049	BT	0	2	1	0	0	0	36.7	0		0	1	3	No	None	No	0.000176358	0.000331007	0.000672781	0.00142711	0.00014671	0.000827271	0.000123599	0.000241488	0.000150978	0.00105309	0.000117327	0.00140568	0.00259614	0.000338793	9.85e-05	0.000450059	0.000252384	0.000122195	7.12e-05	0.00091281	8.05e-05	0.000765645	0.000618701
1050	SP	1	3	1	0	0	0	36.6	0		0	0	0	No	None	No	0.000176603	0.000210914	0.00132621	0.000937544	0.000184823	0.000229441	0.000128232	0.00025052	0.000308566	0.000300935	0.000137069	0.000189144	0.000126966	0.000132543	8.14e-05	0.000179176	5.58e-05	0.000194684	4.8e-05	9.65e-05	0.000121061	0.000166109	NA
1051	BT	1	12	2	0	0	0	36.4	0		0	1	2	No	None	No	0.000176656	0.000223348	0.000980117	0.00110973	0.000224596	0.000555763	0.000194084	0.000189251	0.000185508	0.000729345	0.000170353	0.000822147	0.0002003	0.000296902	0.000229535	0.000434844	0.00015209	0.000122842	3.56e-05	0.000422266	0.000262971	0.00303802	0.00242806
1052	BT	1	2	1	0	0	0	36.5	0		0	1	2	No	None	No	0.000177557	0.000158745	0.000936339	0.00113467	0.000232862	0.000509253	0.000139828	0.00012038	0.000275791	0.00065559	0.000167408	0.000772657	0.000740916	0.000236426	0.000192105	0.00043643	8.68e-05	0.000124241	3.49e-05	0.000258063	0.000366485	0.00325972	0.00208485
1053	BT	1	57	4	0	0	0	36.2	0		0	1	3	No	None	No	0.000177677	0.0002044	0.0117344	0.00140557	0.00333746	0.000610174	0.000368548	0.000135024	0.0032567	0.00112558	0.000169882	0.000890883	0.00271915	0.000545073	0.000109252	0.000850406	4.8e-05	0.00144685	0.00295579	0.000271271	0.000427699	0.00194072	0.000993946
1054	BT	1	70	4	0	0	0	36.9	0		0	1	3	No	None	No	0.000177723	0.000420079	0.00290434	0.000969845	0.000255601	0.000929278	0.000427153	0.000386157	0.00010028	0.000446603	0.000211178	0.000967949	0.00121698	0.000566445	0.000188778	0.00051864	0.000321409	0.000197204	0.000111506	0.00134388	0.000379575	0.000891826	0.000956549
1055	BT	0	7	2	0	0	0	36.5	0		0	1	3	No	None	No	0.000177765	0.000133652	0.000759194	0.000842708	7.93e-05	0.000254149	0.000119224	6.79e-05	0.000143274	0.000180612	7.77e-05	0.000254014	0.000100926	0.000100833	8.93e-05	0.000306996	9.11e-05	0.000110848	7.35e-05	0.000268578	8.47e-05	0.00133733	0.00177729
1056	BT	1	28	4	0	0	0	36.2	0		0	1	3	No	None	No	0.000177905	0.000120742	0.00309622	0.000763323	0.000141456	0.000563548	0.000117073	8.07e-05	0.00138075	0.000362914	0.000122823	0.000428435	0.000411037	0.000245974	0.000191254	0.000687057	3.16e-05	0.000102212	0.000367475	0.000207419	0.000352414	0.00153181	0.00158684
1057	BT	0	6	1	0	0	0	36.5	0		0	1	2	No	None	No	0.000177933	0.000181293	0.000631847	0.0013169	0.000219902	0.000437868	0.000104416	0.000134672	0.000238734	0.00059014	0.00015846	0.000637538	0.000209564	0.000244487	0.00013533	0.000461195	0.000150911	0.000103494	4.82e-05	0.000343002	0.000186398	0.00190593	0.00143477
1058	BT	0	9	2	0	0	0	36.6	0		0	1	3	No	None	No	0.000177941	7.76e-05	0.00238504	0.00229812	0.000210175	0.000593693	0.000615027	6.9e-05	0.00588551	0.000450751	0.000279781	0.000294929	0.00415451	8.03e-05	0.000171306	0.000236144	0.000833875	9.28e-05	6.5e-05	0.000128628	0.0012501	0.0019292	0.00251966
1059	BT	0	5	1	0	0	0	36.6	0		0	1	3	No	None	No	0.000177941	0.000193274	0.00235382	0.00132909	0.000153211	0.000334824	0.000139328	0.000127334	0.000417964	0.000401111	0.000127434	0.000440034	0.000326855	0.000201509	0.000188032	0.000406168	9.61e-05	0.000111786	6.19e-05	0.000327353	0.000169071	0.00246761	0.00366432
1060	BT	0	55	4	0	0	0	35.5	0		0	1	3	No	None	No	0.000178375	0.00029755	0.00116501	0.00074818	0.000143829	0.000199159	8.95e-05	0.000169931	0.000200747	0.000318197	0.000232211	0.000322183	0.000170556	0.00012026	0.000148015	4.2e-05	3.38e-05	3.88e-05	0.000270371	9.42e-05	0.000218365	0.00266967	0.00290268
1061	BT	1	29	4	0	0	0	36.5	0		0	1	3	No	None	No	0.00017838	0.000165755	0.00134357	0.00131892	0.00306359	0.000232331	0.000992187	0.000224115	0.000908073	0.000424885	0.000200338	9.24e-05	0.00166316	0.000698675	0.00042627	0.000627325	0.000173377	0.00423838	0.00105831	0.000129119	0.000209136	0.00175753	NA
1062	SP	1	11	2	0	0	0	36.8	0		0	1	3	No	None	No	0.000179139	2.62e-05	0.00198586	0.000416626	2.57e-05	5.46e-05	3.07e-05	0.000129788	6.21e-05	0.000137779	7.51e-05	0.000127155	0.0001	1.95e-05	7.43e-05	1.95e-05	1.95e-05	3.12e-05	1.95e-05	1.95e-05	1.95e-05	0.000386318	NA
1063	BT	1	4	1	0	0	0	36.6	0		0	1	3	No	None	No	0.000179246	0.000199515	0.00250517	0.00145162	0.00031944	0.000465504	0.00024683	0.000165753	0.000753136	0.000588225	0.000486284	0.000611258	0.000594925	0.000360086	0.000204396	0.0007141	0.000292043	0.000226414	0.000538404	0.000329308	0.000239726	0.00330628	0.00365885
1064	KMT	1	52	4	0	0	0	36.4	0		0	1	3	No	None	No	0.000179257	0.00115217	0.00157381	0.00385008	0.000586748	0.00142488	0.00205846	0.00218067	0.00132364	0.00134367	0.000910758	0.00127101	0.00193398	0.000389496	0.000483965	0.0034601	0.000399975	0.000432807	0.00285862	0.000198326	0.0017138	0.00709035	NA
1065	SP	1	30	4	0	0	0	36.4	0		0	1	3	No	None	No	0.000179552	0.000288705	0.000884231	0.02	0.00215189	0.000418932	0.00102493	0.000536719	0.0012709	0.000318722	0.00011359	0.000376432	0.000732255	0.000136082	0.000586833	0.00323237	5.27e-05	0.00012126	0.000589381	7.83e-05	0.000355516	0.000690271	NA
1066	BT	0	14	3	0	0	0	36.8	0		0	1	3	No	None	No	0.000179588	0.00011382	0.00043408	0.000607721	8.73e-05	0.000302378	0.000206915	8.69e-05	0.000162513	0.00015317	0.000136775	0.000245537	0.000427481	0.000184317	0.00084445	0.000572532	0.00042322	0.000109688	7.42e-05	0.00021041	0.000170436	0.000949695	0.000818706
1067	BT	1	38	4	0	0	0	36.6	0		0	1	3	No	None	No	0.00018005	5.7e-05	0.000999258	0.000735752	8.85e-05	0.000233685	0.00011902	4.77e-05	0.00029978	0.000331756	0.000103131	0.000269019	0.000152331	0.000146626	0.000164988	0.000280181	6.06e-05	0.000349813	0.000233906	0.000129422	0.000248557	0.00159836	0.0018762
1068	SP	0	5	1	0	0	0	36.7	0		0	1	3	No	None	No	0.000180094	0.000155054	0.00359342	0.000175703	3.67e-05	0.000190886	0.000211007	6.39e-05	7.1e-05	0.000241727	4.33e-05	0.000992623	0.000140878	5.64e-05	5.7e-05	3.93e-05	4.47e-05	4.5e-05	2.73e-05	4.81e-05	0.000135632	0.000151151	NA
1069	SP	1	3	1	0	0	0	36.4	0		0	1	3	No	None	No	0.000180459	0.000413543	0.00153367	0.00064844	0.000299251	0.00051295	9.25e-05	0.000741531	0.000923715	1.95e-05	6.67e-05	6.82e-05	0.000114913	8.99e-05	5.71e-05	7.94e-05	5.73e-05	0.000110471	1.95e-05	7.96e-05	0.000283588	0.000192896	NA
1070	BT	1	6	1	0	0	0	36.4	0		0	1	2	No	None	No	0.000180483	0.000234258	0.000318128	0.000973722	7.33e-05	0.000596803	0.000170848	0.000140706	0.000117589	0.000621502	7.47e-05	0.000865823	0.000417613	0.000222903	7.62e-05	0.000283487	0.000231284	0.000102121	4.43e-05	0.000685766	9.38e-05	0.000738298	0.000520366
1071	KMT	1	18	3	0	0	0	36.3	0		0	1	1	No	None	No	0.000181011	0.000164322	0.0020376	0.000462018	0.00021629	0.00028765	0.000106442	0.000244303	0.000594737	0.000215267	0.000157834	0.000280651	0.00308001	0.00011575	0.000120979	0.000167531	0.00083499	0.000220927	0.000405922	0.000259874	0.000189386	0.00043731	NA
1072	SP	0	8	2	0	0	0	36.4	0		0	0	3	No	None	No	0.000181062	5.05e-05	0.0032419	0.000233248	6.31e-05	0.000114606	0.000774034	0.000101596	0.000163442	1.95e-05	4.23e-05	2.87e-05	0.00106045	4.45e-05	4.85e-05	2.97e-05	1.95e-05	2.36e-05	1.95e-05	1.95e-05	7.75e-05	0.000381038	NA
1073	SP	1	3	1	0	0	0	36.1	0		0	1	3	Yes	None	No	0.000181104	6.72e-05	0.00190085	0.000629933	5.96e-05	0.000114754	0.000256939	8.96e-05	0.00010252	2.4e-05	4.93e-05	5.78e-05	0.00026685	6.05e-05	9.89e-05	5.36e-05	1.95e-05	4.47e-05	2.46e-05	4.42e-05	7.09e-05	0.000423174	NA
1074	BT	0	58	4	0	0	0	35.8	0		0	1	1	No	None	No	0.000181165	5.43e-05	0.000302931	0.00210368	7.75e-05	0.000123524	0.000153224	0.000168514	0.000185659	1.95e-05	4.29e-05	0.000880489	5.11e-05	2.02e-05	1.95e-05	2.78e-05	1.95e-05	4.78e-05	1.95e-05	3e-05	5.87e-05	6.33e-05	NA
1075	BT	0	58	4	0	0	0	36.7	0		0	0	0	No	None	No	0.000181198	0.000147783	0.000463917	0.000968075	0.000938337	0.000623752	0.000360253	0.00208874	0.000469777	0.000416031	0.000180435	0.000348361	0.00373413	0.000659703	0.000233175	0.00160636	0.000334051	0.00272281	0.00046741	0.000361258	0.000518919	0.00182941	0.00180245
1076	BT	0	38	4	0	0	0	36.2	0		0	1	3	No	None	No	0.000181529	0.000145005	0.000802381	0.00108872	0.0007189	0.000962238	0.000305834	0.0012858	0.00138653	0.000539852	0.000189447	0.000547841	0.000251528	0.000255267	0.000157945	0.00509064	5.09e-05	8.9e-05	0.000676951	0.000173627	0.00130128	0.00152867	0.000682413
1077	SP	1	2	1	0	0	0	36.5	0		0	1	3	No	None	No	0.000181788	0.000133138	0.00111035	0.000459824	0.000208855	0.000295217	7.14e-05	0.000682947	0.000511117	2.88e-05	0.000139225	3.41e-05	0.000104266	0.000106309	4.06e-05	0.000140599	4.53e-05	0.000218645	0.000274326	5.58e-05	0.000144318	0.000293351	NA
1078	BT	0	9	2	0	0	0	36.4	0		0	1	3	No	None	No	0.000181995	0.000189191	0.0020284	0.000793863	0.000113462	0.000373974	0.000952208	0.000100197	0.000227766	0.000423942	0.000103929	0.000404924	0.000151204	0.000328796	0.000245442	0.000477628	0.000146896	0.000116714	0.000243326	0.000454903	0.000103202	0.00104432	0.000795267
1079	BT	1	32	4	0	0	0	36.2	0		0	1	3	No	None	No	0.0001821	7.24e-05	0.000999754	0.000775938	0.000121073	0.000229931	0.000126726	0.000248589	0.000147162	0.00037899	0.000185677	0.000391832	0.000377529	0.000181495	0.000190526	0.000634869	5.2e-05	0.000123739	0.000312455	9.62e-05	0.000242819	0.00274587	0.00312463
1080	BT	0	43	4	0	0	0	NA	NA		0	1	3	No	None	No	0.000182257	0.000152715	0.00215432	0.000570989	0.000127389	0.000259724	5.85e-05	0.00063877	9.47e-05	0.000260605	0.000103699	0.000255832	0.000122167	0.000134365	6.1e-05	0.000296491	2.69e-05	0.000105197	2.02e-05	9.34e-05	0.000254068	0.000737034	0.000304326
1081	SP	1	8	2	0	0	0	36.8	0		0	0	0	No	None	No	0.00018237	0.00011888	0.000536095	0.000158664	0.000320319	0.000402978	0.000497154	0.000608035	0.00103579	1.95e-05	2.43e-05	4.62e-05	0.000510526	2.5e-05	3.2e-05	2.18e-05	1.95e-05	2.54e-05	2.8e-05	1.95e-05	0.000158525	0.000122782	NA
1082	BT	0	35	4	0	0	0	35.8	0		0	1	3	No	None	No	0.000182416	0.000220188	0.00107995	0.00171498	0.000306787	0.000502507	0.000170867	0.000201429	0.000310711	0.00046046	0.000207331	0.000560051	0.000237243	0.000219786	0.000162206	0.000562829	0.000144443	0.000268363	0.000103828	0.000413951	0.000295648	0.00204592	0.000940048
1083	BT	0	1	1	0	0	0	36.6	0		0	1	3	No	None	No	0.00018254	0.000274933	0.00120721	0.000965533	0.000130537	0.000821583	0.000126269	0.000220034	0.000163949	0.000682813	0.000116761	0.000933083	9.27e-05	0.00025468	9.76e-05	0.000560504	0.000168613	0.000149028	8.39e-05	0.000848166	5.76e-05	0.00108084	0.00039392
1084	SP	1	8	2	0	0	0	36.3	0		0	0	0	No	None	No	0.000182557	0.000195579	0.000992766	0.000420591	0.000300436	0.000478219	0.000129588	0.000665275	0.000761849	0.000222879	6.22e-05	8.11e-05	0.000539217	4.54e-05	3.43e-05	3.29e-05	2.26e-05	4.61e-05	1.95e-05	1.95e-05	0.000217487	0.000187584	NA
1085	BT	1	13	3	0	0	0	36.7	0		0	1	1	No	None	No	0.000182871	0.000177895	0.00215797	0.000813395	0.000234181	0.000362078	7.48e-05	0.000588211	0.000490021	0.000104078	0.000126614	7.63e-05	0.000239574	0.000106236	0.000122238	0.000112268	0.00029581	0.000182757	5.37e-05	0.000212108	0.0002468	0.000274598	NA
1086	BT	0	63	4	0	0	0	36.7	0		0	1	3	No	Paracetamol	Yes	0.000183066	0.000736037	0.00126669	0.000383485	7.49e-05	0.000370396	0.000541389	0.000897406	0.00125871	0.000639334	0.00084642	0.000345195	0.000264742	0.00151267	0.000592703	0.00179802	0.000221487	0.000758394	0.00056631	0.000454221	0.00023853	0.00100515	0.00190071
1087	SP	0	12	2	0	0	0	36.9	0		0	1	3	Yes	None	No	0.000183326	7.81e-05	0.00629488	0.000301757	6.29e-05	0.000228184	6.8e-05	5.35e-05	0.00030792	0.000119776	0.000197773	0.000404199	0.000493836	0.00115952	7.53e-05	8.89e-05	0.000171796	0.000205114	0.000215229	0.000170223	0.000125139	0.000446084	NA
1088	BT	0	7	2	0	0	0	36.6	0		0	1	3	No	None	No	0.000183352	0.000147539	0.00125945	0.000732471	0.000227218	0.000422936	0.000141785	0.000117539	0.000453042	0.000542507	0.000123742	0.000605404	0.000949566	0.000188828	0.000149026	0.000396658	0.000147495	0.000126742	2.86e-05	0.000273246	0.000345261	0.00158596	0.000721039
1089	SP	0	13	3	0	0	0	36.4	0		0	1	3	No	None	No	0.000183957	7.95e-05	0.0007299	0.000258995	4.43e-05	8.97e-05	7.16e-05	0.000100656	0.000981146	1.95e-05	7.37e-05	7.65e-05	0.000416703	6.47e-05	0.000196508	4.51e-05	2.32e-05	5e-05	1.95e-05	2.73e-05	5.93e-05	0.000543119	NA
1090	BT	1	40	4	0	0	0	36.2	0		0	1	3	No	None	No	0.000184066	0.000174756	0.000919502	0.00103766	0.0027064	0.00097182	0.000265541	0.00455283	0.0001311	0.000738564	0.000455769	0.00050387	0.00034258	0.000519473	0.000248259	0.00219755	0.000121376	0.000187592	0.000195679	0.000722357	0.000632709	0.00177292	0.00123623
1091	KMT	1	40	4	0	0	0	36.8	0		0	1	1	No	None	No	0.00018422	0.000105662	0.00134139	0.000387337	0.00371775	0.000723367	0.000272572	0.0046157	0.00102361	0.00113202	9.65e-05	0.000286318	0.000803102	0.00156472	9.35e-05	0.00341261	6.63e-05	0.0014513	0.00279411	5.9e-05	0.00080203	0.00237606	NA
1092	SP	1	39	4	0	0	0	36.2	0		0	1	3	No	None	No	0.000184288	0.000435809	NA	0.00402103	0.000296814	0.000237771	0.00106997	0.00484152	0.000764783	0.000963586	0.000250507	0.000502038	0.000680671	0.000311412	0.000336266	0.000402145	0.000136322	0.00482273	0.000487965	8.85e-05	0.000204965	0.000741155	NA
1093	SP	0	11	2	0	0	0	36.9	0		0	1	3	No	None	No	0.000184367	0.000164196	0.00143738	0.000964426	0.000228032	0.000823812	0.000191633	0.000297749	0.000416936	0.00364109	0.000193377	0.00862897	0.000237211	0.000172138	0.000321553	0.000200456	0.00032363	0.000271695	6.35e-05	0.000273614	0.000569905	0.000422757	NA
1094	SP	0	7	2	0	0	0	36.3	0		0	1	3	No	None	No	0.000184621	0.000208649	NA	0.000623645	0.000215087	0.000281347	0.000272757	0.000306041	0.000406355	8.48e-05	0.000169412	3.38e-05	0.000107746	0.00017293	0.000228804	0.000238758	0.000366032	0.000297881	9.24e-05	0.000334142	0.000172778	0.000469391	NA
1095	BT	1	16	3	0	0	0	35.9	0		0	1	3	No	None	No	0.00018497	0.000149467	0.00115064	0.00137628	0.000223008	0.000448879	0.000129492	0.000121855	0.000195685	0.00079564	0.000293185	0.000947455	0.000227024	0.000245651	0.000205292	0.000481236	7.75e-05	9.46e-05	4.4e-05	0.000226734	0.000343502	0.00491834	0.00482453
1096	BT	1	41	4	0	0	0	35.9	0		0	1	3	No	None	No	0.000185261	7.5e-05	0.00289902	0.000468578	0.00143609	0.000259792	8.27e-05	5.31e-05	0.000950009	0.000303021	0.00014485	0.000504959	0.000300732	0.00011858	5.89e-05	0.0048642	5.06e-05	0.000114245	0.0014785	0.000103674	0.000145719	0.000960938	0.000560224
1097	BT	1	10	2	0	0	0	36	0		0	1	3	No	None	No	0.000185261	0.000232065	0.00385383	0.00273541	0.000281942	0.000634334	0.00101086	0.000184802	0.00021286	0.000715232	0.000125726	0.000607782	0.000219681	0.000357216	0.000202315	0.000500183	0.000204062	0.000124366	5.83e-05	0.000656432	0.000178866	0.00248321	0.00126822
1098	KMT	0	18	3	0	0	0	36.9	0		0	1	3	No	None	No	0.000185384	3.6e-05	0.00288033	0.000247115	3.27e-05	8.37e-05	0.000155347	0.000280525	0.000289223	2.13e-05	6.02e-05	4.32e-05	8.15e-05	3.31e-05	0.00019925	3.13e-05	1.95e-05	4.85e-05	1.95e-05	4.16e-05	6.19e-05	0.000308746	NA
1099	BT	0	7	2	0	0	0	36.6	0		0	1	3	No	None	No	0.000185404	0.000269477	0.000903163	0.000558306	0.000159036	0.000247907	0.000240705	0.000302823	0.000373433	4.1e-05	0.000199465	0.000110375	0.000419914	0.000112649	0.000131634	9.21e-05	0.00100953	0.000139083	6.39e-05	0.000852015	0.000173576	0.000324359	NA
1100	SP	0	28	4	0	0	0	36.8	0		0	1	3	No	Paracetamol	Yes	0.000185723	0.000261007	NA	0.000464226	0.00120377	0.000246997	0.000125307	0.00118287	0.000658206	7.77e-05	0.000659008	0.000118039	0.000697728	0.000114021	0.000116298	0.00181103	0.000239026	0.000637069	0.00183204	6.63e-05	0.00022497	0.000647768	NA
1101	BT	0	12	2	0	0	0	36.3	0		0	1	1	No	None	No	0.000185889	0.000171368	0.000767378	0.00160158	0.00032961	0.000585448	0.000262228	0.000150166	0.0001728	0.000811467	0.000204945	0.00083061	0.000269279	0.000503058	0.000213611	0.000695201	0.000191963	0.000138843	6.04e-05	0.000321443	0.000244983	0.00215181	0.00178594
1102	BT	1	2	1	0	0	0	36.3	0		0	1	3	No	None	No	0.000185889	0.000309324	0.000650568	0.00241163	0.00026912	0.000996052	0.000157586	0.00021951	0.000197565	0.00131457	0.00011671	0.00156004	0.000224444	0.000367373	0.000159498	0.000555522	0.000314985	0.00014802	6.07e-05	0.000998279	0.000167768	0.00203909	0.000981296
1103	BT	0	15	3	0	0	0	36.6	0		0	1	3	No	None	No	0.000185941	0.000240596	NA	0.000559424	0.000334125	0.00044204	0.000244261	0.00129147	0.000842067	7.5e-05	0.000420734	0.00126784	0.00111086	0.000111706	0.000310801	0.000265428	0.000107796	0.000145879	0.000448214	9.68e-05	0.000267157	0.00094387	NA
1104	BT	0	32	4	0	0	0	36.2	0		0	0	0	No	None	No	0.000185941	0.000175687	NA	0.000250664	0.000406751	0.000337517	0.000188589	0.000413576	0.000781071	1.95e-05	0.000125888	0.000729812	0.000391584	4.06e-05	3.08e-05	8.79e-05	1.95e-05	2.66e-05	0.000286695	1.95e-05	0.000136569	0.000386282	NA
1105	BT	1	8	2	0	0	0	36.8	0		0	1	3	No	None	No	0.000185978	0.000141518	0.000750202	0.000590837	0.000193255	0.000339234	0.000246679	0.00030956	0.000388259	3.99e-05	6.82e-05	0.000117368	0.0002918	7.85e-05	0.000185248	7.53e-05	8.98e-05	0.000105067	4.72e-05	9.95e-05	0.000208448	0.000261702	NA
1106	SP	0	27	4	0	0	0	36.2	0		0	1	3	No	None	No	0.000186102	0.000475599	0.000748285	0.00147873	0.000931748	0.000374247	9.94e-05	0.00029651	0.000238325	0.000230463	7.93e-05	9.87e-05	0.000125175	0.000151399	7.01e-05	0.000309954	0.0013518	0.000716545	0.000390473	0.000778073	0.000218974	0.000832725	NA
1107	BT	0	14	3	0	0	0	36.3	0		0	1	3	No	None	No	0.000186416	0.000116797	0.000646435	0.000647481	0.00166432	0.000400472	7.36e-05	0.000134331	0.000353642	0.000377906	8.04e-05	0.000243066	0.000267501	0.000153839	0.000882781	0.00163769	2.41e-05	0.000617916	0.000279433	9.43e-05	0.000463264	0.00117681	0.00127586
1108	BT	1	13	3	0	0	0	36.3	0		0	1	3	No	None	No	0.000186604	0.000121311	0.000747196	0.000620282	0.000174451	0.000260016	7.66e-05	0.000128252	0.000414382	0.000358392	8.58e-05	0.000238816	0.000130781	0.000213861	0.000216656	0.000458065	0.000188892	7.76e-05	0.000576294	0.000140151	0.000189728	0.000895229	0.000976972
1109	BT	1	1	1	0	0	0	36.7	0		0	1	3	No	None	No	0.000186607	0.000132169	0.00312889	0.000774066	0.000223628	0.00041508	7.09e-05	6.76e-05	0.000213446	0.00028956	0.000111631	0.000355595	0.000117141	0.000133364	0.00013274	0.000544748	6.21e-05	0.000105565	5.08e-05	0.000271231	0.000103058	0.00165125	0.000820745
1110	BT	1	50	4	0	0	0	36.9	0		0	1	1	No	None	No	0.000186613	0.000306645	0.00253053	0.00130448	0.0003665	0.00093226	0.000970985	0.000205097	0.00311068	0.000671215	0.000233257	0.000823029	0.000442504	0.000981902	0.000439882	0.00147908	0.000745596	0.000803328	0.00188466	0.00114545	0.000453162	0.00173636	0.00240492
1111	SP	1	30	4	0	0	0	36.3	0		0	1	3	No	None	No	0.00018689	0.000113314	0.00140564	0.000257708	0.000650192	0.00064758	0.000265247	0.00136585	0.000504989	0.00181404	0.000156929	0.000198285	0.000143054	0.000736843	0.000151217	0.00412782	0.00011197	0.000787637	0.0013225	0.000162893	0.000359056	0.000513434	NA
1112	SP	0	11	2	0	0	0	36.5	0		0	1	3	No	None	No	0.000187084	0.000167487	NA	0.000548808	0.000237401	0.000440213	0.000147177	0.000425387	0.000940287	0.000112705	7.07e-05	0.00375751	0.000750517	0.000265241	9.89e-05	4.84e-05	4.38e-05	0.000112046	2.24e-05	5.59e-05	0.000214068	0.000291184	NA
1113	BT	0	40	4	0	0	0	36.7	0		0	1	3	No	None	No	0.000187086	7.28e-05	0.000850444	0.00117709	8.07e-05	0.000189312	0.000173017	6.1e-05	8.08e-05	0.000162421	6.4e-05	0.00019705	0.000536634	9.02e-05	4.31e-05	0.000224586	2.73e-05	4.43e-05	1.95e-05	0.000116076	7.76e-05	0.000711177	0.000762405
1114	BT	0	32	4	0	0	0	36.5	0		0	1	3	No	None	No	0.00018733	0.000264713	0.00105106	0.000903764	0.000333604	0.000498548	0.000934691	0.000179365	0.000823085	0.00070251	0.000166245	0.000749729	0.000530291	0.000357942	0.000122303	0.000147641	0.000262675	0.000241198	0.000302266	0.000257905	0.000197769	0.00184033	0.000470686
1115	BT	0	37	4	0	0	0	36.5	0		0	1	3	No	None	No	0.00018748	0.000203042	0.000385432	0.000333406	0.00014047	0.00018256	0.00351135	0.000291675	0.000470227	2.72e-05	4.32e-05	0.00103322	0.000961699	0.000411965	0.000372347	0.000111784	3.34e-05	0.00116463	0.000330248	3.42e-05	8.69e-05	0.000264091	NA
1116	SP	1	6	1	0	0	0	36.7	0		0	0	0	No	None	No	0.000187526	0.000183883	0.000792369	0.000458071	0.000278694	0.000431848	0.000274675	0.000400308	0.000777481	0.000196093	6.73e-05	4.1e-05	0.00068559	0.00023782	6.88e-05	4.13e-05	6.03e-05	6.59e-05	2.51e-05	4.81e-05	0.000205117	0.000849605	NA
1117	BT	1	13	3	0	0	0	36.6	0		0	1	3	No	None	No	0.000187724	0.000176636	0.00101515	0.000896266	0.000223562	0.000519383	0.000332392	0.000147007	0.000238258	0.000562765	0.000285531	0.00106086	0.000254709	0.000388466	0.00118121	0.000731082	5.72e-05	0.000173879	6.04e-05	0.000304602	0.000254751	0.00155968	0.00107943
1118	SP	0	22	4	0	0	0	36	0		0	1	3	No	None	No	0.000187854	0.000221933	0.00112022	0.00118733	0.000410189	0.000457058	0.000120338	0.000541158	0.000888572	3.06e-05	0.000111306	5.39e-05	9.08e-05	0.000149614	6.28e-05	0.000453907	0.000195861	0.000157418	0.000186212	0.000181684	0.000324526	0.00111504	NA
1119	BT	0	18	3	0	0	0	36.5	0		0	1	3	No	None	No	0.000188022	0.000123814	0.00189169	0.000845917	0.00044702	0.000575619	0.000444001	0.000183367	0.000256055	0.000759262	0.000544076	0.00081887	0.00169987	0.000206865	0.000843698	0.000838979	9.27e-05	0.00012843	0.000140391	0.000189511	0.00373802	0.00112399	0.000679079
1120	BT	0	10	2	0	0	0	36.6	0		0	1	3	No	None	No	0.000188085	0.000166897	0.00146233	0.00103889	8.35e-05	0.000786184	0.00476902	0.000532536	8.13e-05	0.000204358	0.000143793	0.000235823	0.000384258	0.000555688	0.000162315	0.00105859	7.52e-05	0.00019657	0.000105634	0.00083608	0.000228686	0.00123344	0.00129587
1121	SP	0	10	2	0	0	0	36.1	0		0	1	3	No	None	No	0.000188423	0.000262219	0.00265526	0.000451414	0.000240087	0.000372544	0.000464032	0.000490996	0.000507589	4.44e-05	7.79e-05	0.00209334	0.00477327	0.000185727	0.000113999	7.68e-05	3e-05	0.00012377	5.32e-05	3.02e-05	0.000192471	0.000771682	NA
1122	BT	1	5	1	0	0	0	35.9	0		0	1	3	No	None	No	0.000188436	0.000142579	0.000776929	0.000816766	0.000128029	0.000251292	8.1e-05	6.89e-05	0.000134084	0.000274352	9.94e-05	0.000311514	0.000154498	0.000155982	8.01e-05	0.000369919	8.01e-05	8.01e-05	3.39e-05	0.000211936	7.15e-05	0.00143512	0.00105217
1123	SP	0	6	1	0	0	0	36.7	0		0	0	0	No	None	No	0.000188483	6.78e-05	0.000927642	0.000291821	5.65e-05	0.00035326	4.53e-05	9.73e-05	0.000361153	2.14e-05	5.71e-05	0.000334052	0.000205203	0.000198162	2.38e-05	3.32e-05	0.000149605	0.000110966	0.000128836	0.000171888	0.00023962	0.000126785	NA
1124	BT	0	8	2	0	0	0	36	0		0	1	3	No	None	No	0.000188586	0.000157329	0.02	0.000937903	0.000124047	0.000583628	9.37e-05	9.81e-05	0.000175497	0.000495398	0.000104738	0.000497977	0.000389727	0.000173122	0.000103246	0.000413774	6.94e-05	0.000142896	8.02e-05	0.000325681	0.000548128	0.00122814	0.00118156
1125	SP	1	14	3	0	0	0	36.7	0		0	1	3	No	None	No	0.000188962	0.000136522	0.00956645	0.000382613	0.000260629	0.00161867	0.000212458	0.000974942	0.00158681	0.000269316	9.97e-05	0.000167124	0.000218487	0.000111436	0.000323123	0.00204599	2.14e-05	0.000153975	0.000653241	3.83e-05	0.000922032	0.000880736	NA
1126	BT	0	28	4	0	0	0	36.5	0		0	1	3	No	None	No	0.000189064	0.000139089	0.00125179	0.000538568	0.000257354	0.000216231	5.68e-05	7.42e-05	0.000149172	0.000300512	7.65e-05	0.000293856	0.000226844	0.000382564	0.00125941	0.000383426	3.81e-05	6.04e-05	0.000220205	0.000185969	6.27e-05	0.00088083	0.000737677
1127	SP	0	9	2	0	0	0	35.8	0		0	0	0	No	None	No	0.000189326	0.000213911	0.00182167	0.000732871	0.000395731	0.000458867	9.84e-05	0.000672409	0.00214111	2.98e-05	0.000348566	0.00402382	0.000832615	0.000219017	0.000449413	0.000465356	0.000866207	0.00072808	0.000643462	0.000819663	0.000291551	0.000334819	NA
1128	BT	0	68	4	0	0	0	35.7	0		0	1	3	No	Paracetamol_	Yes	0.000189655	5.53e-05	0.00156093	0.000338709	0.000111627	0.000132173	5.84e-05	4.42e-05	0.000216745	0.00025771	7.68e-05	0.000493239	0.000590608	9.3e-05	0.000107989	0.000162514	2.26e-05	5.33e-05	3.66e-05	9.73e-05	6.89e-05	0.00112837	0.00191245
1129	KMT	0	8	2	0	0	0	36.4	0		0	1	3	No	None	No	0.000189716	8.06e-05	NA	0.000519254	6.28e-05	0.000167524	0.000287632	0.000139942	0.000154858	1.95e-05	8.14e-05	0.000663319	0.000175216	0.000168295	9.35e-05	5.53e-05	0.000161547	0.000104959	2.9e-05	0.000131946	0.000118127	0.000356134	NA
1130	SP	0	23	4	0	0	0	36.1	0		0	1	3	No	None	No	0.000189765	3.24e-05	0.00129928	0.00197614	3.18e-05	6.84e-05	0.000749817	3.72e-05	0.000231866	2.01e-05	7.53e-05	3.4e-05	3.78e-05	0.000100893	5.83e-05	5.84e-05	1.95e-05	0.000603021	0.000251014	2.46e-05	9.04e-05	0.0119494	NA
1131	SP	1	20	3	0	0	0	36.5	0		0	1	2	No	None	No	0.000189798	0.00012156	0.0020341	0.0015074	0.000570635	0.000354795	0.0003487	0.000195801	0.000598408	8.5e-05	0.000201486	0.000112752	0.000242516	0.000193273	0.000116945	0.000388918	0.000455874	0.000509559	0.000683461	0.000326949	0.000488635	0.000219073	NA
1132	BT	1	83	4	0	0	0	36	0		0	1	3	No	None	No	0.000189992	0.000209254	0.00108547	0.00369506	0.000486973	0.000532875	0.000177855	0.000238618	0.000284882	0.000455385	0.000347316	0.000378661	0.00111606	0.000455558	0.0001399	0.00063093	0.000261052	0.000630773	0.00018426	0.000204137	0.000547296	0.000693995	0.000351571
1133	BT	0	4	1	0	0	0	36.5	0		0	1	3	No	None	No	0.000190515	0.00015994	0.000394247	0.000877088	0.000132223	0.000431676	0.000149289	0.000130587	8.82e-05	0.000351412	0.000119939	0.000424465	0.000295433	0.000251536	0.000138342	0.000842163	9.16e-05	0.000172132	7.2e-05	0.000380452	6.54e-05	0.000979458	0.000788768
1134	BT	0	34	4	0	0	0	36	0		0	1	3	No	None	No	0.000190515	0.000111914	0.000532046	0.000606435	7.79e-05	0.000285163	0.000333406	0.000111653	8.87e-05	0.000230732	0.000140904	0.000230754	0.000538694	0.000228957	0.00011754	0.000980297	4.09e-05	0.000154625	8.34e-05	0.00024222	4.79e-05	0.000588014	0.000368921
1135	BT	0	28	4	0	0	0	36.1	0		0	1	3	No	None	No	0.000190718	0.000408888	0.000667063	0.00146482	7.96e-05	0.00120025	0.000221296	0.02	9.01e-05	0.00103042	0.000148878	0.00137562	0.000198417	0.000451332	0.000317499	0.00164868	0.000350995	0.000289291	0.000417495	0.00107152	0.000610824	0.00518663	0.00267339
1136	BT	0	39	4	0	0	0	36.7	0		0	1	1	No	Paracetamol_	Yes	0.000190856	9.25e-05	0.000859643	0.000604252	0.000125688	0.00024568	8.57e-05	4.5e-05	0.000799016	0.000148068	8.26e-05	0.000222022	0.000751526	8.6e-05	0.000574161	0.000711868	9.62e-05	0.000261043	0.000657939	0.000128841	0.000256937	0.000759153	0.000805016
1137	BT	0	60	4	0	0	0	36	0		0	1	3	No	None	No	0.000191276	0.000111159	0.00337982	0.000555392	0.00014072	0.000193916	8.75e-05	7.22e-05	0.000101322	0.000354335	0.000132872	0.000332494	0.00177018	0.000308753	9.67e-05	0.000285661	3.1e-05	7.72e-05	2.73e-05	0.000123433	8.49e-05	0.00113523	0.000744167
1138	SP	1	15	3	0	0	0	36.8	0		0	1	3	No	None	No	0.000191484	9.89e-05	0.00164605	0.000454803	0.000155237	0.000355491	0.00035916	0.000222126	0.000402051	2.53e-05	0.000155703	0.000438857	0.000296832	8.3e-05	0.00028214	0.000106714	0.000173363	0.000156363	1.95e-05	0.000174093	0.000286682	0.000889865	NA
1139	BT	0	25	4	0	0	0	37.5	0		0	1	3	No	None	No	0.000191594	0.000231915	0.0009898	0.000951961	0.000485562	0.000439691	0.00198224	0.000139299	0.000323813	0.000557682	0.00018584	0.000569528	0.000213485	0.000205634	0.000104245	0.00042928	0.000278231	0.000278226	0.000136575	0.000313115	0.000184231	0.00142437	0.00127096
1140	BT	0	17	3	0	0	0	36.3	0		0	1	3	No	None	No	0.000191934	9.01e-05	0.000619746	0.000445186	6.45e-05	0.000362112	7.23e-05	9.98e-05	8.32e-05	0.000213746	7.05e-05	0.000324266	8.97e-05	0.000157486	8.34e-05	0.000297261	9.34e-05	7.53e-05	5.52e-05	0.000338791	5.25e-05	0.00069458	0.000970813
1141	BT	0	2	1	0	0	0	36.9	0		0	1	3	No	None	No	0.000192023	0.000135675	0.000505589	0.000732287	0.000109505	0.000416878	6.78e-05	9.33e-05	0.000142975	0.000406482	7.66e-05	0.000491251	0.000100379	0.000165237	8.72e-05	0.000377139	9.97e-05	9.36e-05	7.88e-05	0.000424345	5.65e-05	0.00129742	0.000566127
1142	BT	0	35	4	0	0	0	36.1	0		0	1	1	No	None	No	0.000192056	0.000116076	0.000487784	0.000763158	0.00010375	0.000417677	0.00021608	0.000113692	0.000126385	0.00033462	0.000161888	0.000287302	0.000522518	0.000290808	0.000172173	0.000751904	7.63e-05	0.000163848	9.28e-05	0.000267121	0.000155091	0.00155851	0.00116208
1143	BT	1	11	2	0	0	0	35.8	0		0	1	3	No	None	No	0.000192136	0.000160429	0.0034918	0.00108336	0.000168629	0.000391989	0.000117486	7.18e-05	0.000163923	0.000468602	0.000130699	0.000516184	0.000259241	0.000178411	0.000867123	0.00052711	6.26e-05	0.000109864	5.57e-05	0.000309233	0.000102086	0.00164594	0.00293787
1144	BT	1	4	1	0	0	0	36.6	0		0	1	3	No	None	No	0.000192435	0.000100698	0.0013938	0.00848819	0.000183573	0.000313411	0.00150438	9.18e-05	0.000848322	0.000276212	0.000153759	0.000226606	0.000910574	9.15e-05	0.000123768	0.000392937	0.00170027	0.000143565	8.02e-05	0.000694216	0.000178054	0.00172693	0.000806913
1145	KMT	1	17	3	0	0	0	35.5	0		0	0	3	No	None	No	0.000192485	0.000120275	0.00158995	0.000406143	0.000136064	0.000275362	8.12e-05	0.00435296	0.000429889	1.95e-05	3.44e-05	9.17e-05	0.00021578	2.86e-05	4.06e-05	1.96e-05	1.95e-05	3.22e-05	9.44e-05	1.95e-05	0.0001267	0.000483568	NA
1146	BT	0	10	2	0	0	0	35.6	0		0	1	3	No	None	No	0.00019295	0.00011222	0.00052937	0.000295301	0.000273343	0.000392516	0.000380648	0.000412413	0.00078998	1.95e-05	6.44e-05	6.79e-05	4.96e-05	3.18e-05	0.000106333	1.95e-05	1.95e-05	1.95e-05	1.95e-05	3.45e-05	0.000189375	0.00234667	NA
1147	SP	0	3	1	0	0	0	36.8	0		0	1	1	No	None	No	0.000193201	0.000263006	NA	0.000293289	0.00033541	0.000440224	0.000116558	0.000516351	0.00077245	7.88e-05	2.94e-05	5.29e-05	0.000149649	2.31e-05	1.95e-05	2.05e-05	1.95e-05	2.7e-05	1.95e-05	1.95e-05	0.000216248	0.000183774	NA
1148	BT	0	>18	4	0	0	0	36.4	0		0	1	3	No	None	No	0.000193342	0.00663984	0.00120001	0.000560926	0.000226708	0.00030922	0.000455335	0.000334616	0.000452006	0.00127582	0.000117162	0.000635789	0.0012593	0.000444434	0.000144849	5.3e-05	8.87e-05	8.17e-05	2.53e-05	6.58e-05	0.000266553	0.0012551	NA
1149	BT	1	7	2	0	0	0	36.7	0		0	1	3	No	None	No	0.00019335	0.000574808	0.000838529	0.0012898	8.1e-05	0.000812619	0.000253555	0.000262411	0.00013144	0.00147621	0.000100134	0.00234666	0.000463691	0.00037418	0.000175691	0.00049433	0.00028581	0.000137357	7.83e-05	0.000991176	5.59e-05	0.000794734	0.000893382
1150	BT	0	55	4	0	0	0	36.6	0		0	1	3	No	None	No	0.00019341	0.000203176	0.0016067	0.000898472	0.000369324	0.000404022	0.000315336	0.000717428	0.000933425	0.000690806	0.000231025	0.000529488	0.00189199	0.000442376	0.00063223	0.000781431	0.000627414	0.000184096	0.000244328	0.000264005	0.000175293	0.00124747	0.000829782
1151	KMT	0	53	4	0	0	0	36.5	0		0	1	3	No	None	No	0.000193412	0.00118057	0.0127181	0.00294969	0.00130185	0.00104366	0.00167038	0.00279598	0.00157236	0.000139025	0.000696658	0.00221762	0.000640221	0.000334689	0.00130464	0.00139134	0.000662783	0.00100743	0.000863792	0.000682055	0.000923926	0.00345296	NA
1152	KMT	0	46	4	0	0	0	36.2	0		0	1	3	No	None	No	0.00019361	0.00029411	0.00368192	0.00161672	0.00133894	0.000302698	0.00278449	0.000749799	0.00065294	0.000243892	0.000149389	0.00023709	0.000336126	0.000514824	0.000201318	0.00287822	6.01e-05	9.33e-05	0.000539368	0.000107109	0.000238347	0.00065308	NA
1153	SP	0	33	4	0	0	0	36.1	0		0	1	3	No	Antacid	Yes	0.00019363	4.63e-05	0.0014443	0.000300861	0.000578455	7.58e-05	5.1e-05	0.000102791	0.000133475	3.62e-05	0.000331232	0.000394772	0.000114423	4.87e-05	8.16e-05	0.000181195	1.99e-05	5.44e-05	0.000106146	3.02e-05	6.59e-05	0.000390815	NA
1154	SP	0	4	1	0	0	0	36.2	0		0	1	3	No	None	No	0.000193771	7.09e-05	0.000754334	0.000253672	6.61e-05	0.000132211	5.24e-05	0.000153575	0.000186553	0.000104487	0.000103861	5.08e-05	0.000182084	2.94e-05	0.00597647	4.09e-05	4.21e-05	4.09e-05	1.95e-05	8.99e-05	0.000105801	0.00101452	NA
1155	SP	1	14	3	0	0	0	36.5	0		0	1	3	No	Paracetamol	Yes	0.00019383	0.000220694	0.00204929	0.000405286	0.000289375	0.000433137	0.000161651	0.000484455	0.000636166	9.97e-05	0.000179926	0.00128885	0.000449392	0.000115824	0.0159131	0.00010628	6.97e-05	0.000215809	8.78e-05	6.07e-05	0.000196372	0.000242636	NA
1156	BT	1	20	3	0	0	0	36.5	0		0	1	3	No	None	No	0.000194102	0.000440523	0.000841316	0.00694111	0.00319531	0.00503337	0.00139877	0.00255457	0.00224239	0.0003058	0.000615134	0.000425674	0.00214436	0.000827523	0.000233972	0.00384118	9.38e-05	0.00173218	0.00112808	0.000260321	0.00251707	0.00163839	0.00168496
1157	BT	0	7	2	0	0	0	36.9	0		0	1	3	No	None	No	0.000194368	0.000192373	0.00111416	0.000848765	0.000339025	0.000431313	0.000148184	9.03e-05	0.000711014	0.000583106	0.000180411	0.000528609	0.000203844	0.000234315	0.000216807	0.000651571	8.71e-05	0.000174336	5.76e-05	0.000275071	0.000297885	0.00272394	0.00219721
1158	BT	0	3	1	0	0	0	36.4	0	neg	0	1	3	Yes	None	No	0.000194368	0.000481371	0.00196984	0.0011276	0.000194573	0.000785907	0.000174559	0.000281377	0.000134084	0.00143554	0.000151221	0.00155619	0.000416125	0.000516885	0.000191396	0.000551672	0.000216377	0.000157588	6.43e-05	0.000848728	0.00010234	0.00101275	0.000535326
1159	BT	1	59	4	0	0	0	36.7	0		0	1	3	No	None	No	0.00019491	0.000495841	0.0120824	0.00247729	0.00389224	0.00114637	0.000469188	0.000536554	0.00168619	0.000887407	0.000432711	0.000656671	0.000411218	0.000728772	0.000428985	0.00236696	0.000919739	0.000247368	0.00164781	0.000511126	0.000808641	0.00225865	0.00248592
1160	KMT	1	3	1	0	0	0	36.1	0		0	1	3	No	None	No	0.000194948	0.000210432	0.00329414	0.0012119	0.000181908	0.000224355	0.000199933	0.000376712	0.000358942	0.000285953	0.000113999	0.00276549	0.000110983	9.77e-05	0.000141242	0.000152622	0.000106939	0.000314161	4.37e-05	0.000120074	0.000128415	0.00035871	NA
1161	SP	0	27	4	0	0	0	36.3	0		0	1	1	No	None	No	0.000195177	0.000164004	0.00247163	0.00451649	0.000147373	0.000423739	0.00110088	0.000720042	0.00185451	0.000200585	0.000165822	0.000294662	0.00033473	0.000568303	0.000165558	0.00125332	0.000248631	0.000210242	0.00175274	0.000218388	0.000369965	0.000458354	NA
1162	SP	0	5	1	0	0	0	36.3	0	neg	0	1	3	Yes	Paracetamol	Yes	0.000195359	0.000141362	0.005899	0.000394159	0.000151943	0.000136781	0.000137583	0.000136084	0.00019218	2.3e-05	0.000164774	9.65e-05	0.000911209	6.26e-05	0.000500884	6.24e-05	3.63e-05	9.63e-05	1.95e-05	8.14e-05	8.3e-05	0.000293112	NA
1163	BT	0	14	3	0	0	0	36.3	0		0	1	3	No	None	No	0.000195435	0.000323585	0.00228766	0.000742637	0.00026904	0.00508794	0.000514331	9.12e-05	0.00122649	0.000401773	0.00099476	0.000401012	0.000811906	0.000272666	0.000198937	0.00118819	8.79e-05	7.17e-05	0.00158395	0.000514277	0.00710621	0.00128942	0.00115519
1164	BT	0	7	2	0	0	0	36.4	0		0	1	3	No	None	No	0.000195529	0.000211196	0.000575509	0.0010589	0.000203868	0.000541965	0.000138816	0.00049208	0.000156458	0.000708499	0.000227687	0.00119604	0.00013159	0.000223306	0.000175283	0.000524909	0.000149409	0.000124354	8.94e-05	0.000509703	0.000148888	0.00268991	0.00320112
1165	BT	1	48	4	0	0	0	36.4	0		0	1	3	No	None	No	0.000195583	0.000961212	0.00117735	0.000476908	0.00321488	0.00146892	0.000340924	0.02	0.00084099	0.00182705	0.000754526	0.000312267	0.000323804	0.00164791	0.000160969	0.0183821	3.81e-05	8.72e-05	0.000942077	0.000126613	0.00249734	0.00151094	0.00103673
1166	BT	1	0.7	1	0	0	0	36	0		0	1	3	No	None	No	0.000195718	0.000153121	0.000978673	0.00103876	0.000419599	0.000411189	0.000110729	0.000245749	0.000248412	0.000550915	0.000165789	0.000699629	9.31e-05	0.000204165	0.000187557	0.000614085	9.87e-05	0.000129637	5.52e-05	0.000273619	0.000164408	0.00268122	0.00238189
1167	SP	1	34	4	0	0	0	36.4	0		0	1	3	No	None	No	0.000196131	0.000107608	NA	0.000264376	0.00116052	0.000188242	8.91e-05	0.0140456	0.00045515	0.000351684	0.000120915	0.000166372	4.8e-05	0.000223547	0.000635472	0.000306047	1.95e-05	0.00667013	0.00130098	1.95e-05	0.000121279	0.000294456	NA
1168	SP	1	3	1	0	0	0	36.8	0		0	1	3	No	None	No	0.000196143	0.000267045	0.0183568	0.00052835	0.000437551	0.000600883	0.00012501	0.000596883	0.000912278	9.7e-05	0.000149319	0.000523356	0.000619619	8.95e-05	0.000265151	0.000130375	0.000314814	0.00023928	3.07e-05	0.000367034	0.000352108	0.000864336	NA
1169	BT	0	25	4	0	0	0	37	0		0	1	3	No	None	No	0.00019625	3.67e-05	0.000385432	0.000135804	0.000262413	9.49e-05	0.000112674	7.38e-05	0.000189923	2.33e-05	5.22e-05	0.000253992	0.00029905	5.76e-05	4.23e-05	0.000116229	1.95e-05	3.23e-05	0.000222272	1.95e-05	4.29e-05	0.000149504	NA
1170	BT	1	5	1	0	0	0	36.5	0		0	1	3	No	None	No	0.000196477	0.00013582	0.000601706	0.000777682	0.000144833	0.000443217	0.000206264	0.000174622	0.00010907	0.000311274	0.000159889	0.000546347	0.000230607	0.00059423	0.000180398	0.000762879	6.23e-05	0.000147978	5.63e-05	0.000269868	8.93e-05	0.00139554	0.00146843
1171	SP	0	1	1	0	0	0	36	0		0	0	0	No	None	No	0.000196519	0.000388169	NA	0.00147586	0.000208405	0.000278613	0.000600769	0.00107386	0.000767772	0.000112644	6.26e-05	0.000103265	0.000180547	9.95e-05	4.54e-05	5.55e-05	3.26e-05	6.97e-05	5.54e-05	4.12e-05	0.000156227	0.000141486	NA
1172	BT	0	18	3	0	0	0	35.9	0		0	1	NA	No	None	No	0.000196822	0.000146785	0.000756741	0.000390363	0.000384737	0.000502387	0.000148968	0.000526262	0.00105281	3.83e-05	0.000102191	0.000120965	0.000494333	7.39e-05	0.000182313	3.79e-05	2.89e-05	6.26e-05	5.44e-05	3.02e-05	0.000238183	0.000796186	NA
1173	SP	1	42	4	0	0	0	36.9	0		0	1	3	No	None	No	0.000196899	9.12e-05	0.00104087	0.00387596	1.99e-05	0.00781574	0.00131757	8.13e-05	0.000455371	0.000923007	0.00029594	0.00117855	0.000806385	0.000768903	0.000764817	0.000432579	0.000772141	0.000577657	0.00107486	0.000635018	0.00533884	0.000349493	NA
1174	BT	1	26	4	0	0	0	38.4	1		0	1	3	No	None	No	0.000197109	0.00143846	0.00426434	0.00131378	0.000716854	0.000818012	0.000241284	0.000790764	0.00113883	0.000407027	0.000582963	0.000173129	0.000282073	0.000292876	0.00104103	0.000570235	0.000862192	0.000754615	0.000172012	0.000730257	0.000542356	0.000576955	NA
1175	BT	1	8	2	0	0	0	36.8	0	neg	0	1	3	No	None	No	0.00019741	0.000280554	0.000817304	0.00156641	0.000292429	0.000799634	0.000162162	0.000184615	0.000277565	0.00117202	0.000175171	0.00124483	0.000288031	0.000363601	0.000207854	0.000100639	0.000143914	0.000214074	7.83e-05	0.000448545	0.000367379	0.0018181	0.00138564
1176	SP	0	12	2	0	0	0	36.4	0		0	0	3	No	None	No	0.000197524	0.000121689	0.0026262	0.000472334	0.000133863	0.000245444	0.000190283	0.000479448	0.000433866	3.95e-05	0.000113595	5.78e-05	0.000387556	0.000325768	0.000167932	0.000229257	0.000385804	0.000166572	0.000381697	0.000414651	0.000142878	0.000488735	NA
1177	BT	1	17	3	0	0	0	37	0		0	1	3	No	None	No	0.000197535	0.000171084	0.00204313	0.00149741	0.000244281	0.000475894	0.00016439	0.000154891	0.000186387	0.000539314	0.000231025	0.000585635	0.000261369	0.000311883	0.000221223	0.000542834	0.000385458	0.000143011	5.58e-05	0.000308689	0.000404864	0.00335772	0.00220432
1178	BT	0	63	4	0	0	0	36.4	0		0	0	0	No	Others	Yes	0.000197752	0.000166933	0.00201412	0.00179919	0.00133449	0.000591159	0.000129852	0.00342155	0.000636588	0.00038572	0.000180605	0.000433321	0.000711659	0.000191093	0.000262207	0.000888277	0.00234197	0.000108284	0.000206382	0.000417086	0.000320008	0.00368771	0.00508076
1179	KMT	0	23	4	0	0	0	36.8	0		0	1	3	No	None	No	0.000197767	4.87e-05	0.00133154	0.000321803	0.000349806	0.00156427	0.000367119	0.000703366	0.0014572	0.000856263	7.13e-05	0.000251352	0.000141672	0.000688067	2.75e-05	0.00343274	0.000169722	8.63e-05	0.00112454	0.000156923	0.00215231	0.000235164	NA
1180	BT	1	13	3	0	0	0	36.2	0		0	1	3	No	None	No	0.000197804	0.000179518	0.00144426	0.00143862	0.00240511	0.000943634	0.000606546	0.000192309	0.00240291	0.000369036	0.000136116	0.000312927	0.00072435	0.000289333	0.00126337	0.00122325	0.00103134	0.000111945	0.00137506	0.000190251	0.00170561	0.0011946	0.00120735
1181	BT	1	23	4	0	0	0	36.3	0		0	1	1	No	None	No	0.00019794	0.000156862	0.000726428	0.00248691	0.000174206	0.000540735	0.000193722	0.000146233	0.000219584	0.000822304	0.000131141	0.000948567	0.00025019	0.000334236	0.000222371	0.000712111	0.000189598	0.000170467	0.000159397	0.000471553	0.000203111	0.0023637	0.00222744
1182	BT	0	18	3	0	0	0	36.5	0		0	1	3	No	None	No	0.000198022	0.000253513	NA	0.000571215	0.000213399	0.000646613	0.000411071	0.00199686	0.00092155	9.26e-05	0.00108102	0.000670949	0.00348218	0.000130656	0.000291138	0.000807273	0.00097207	6.06e-05	0.000377032	0.000706269	0.000474856	0.00110207	NA
1183	SP	0	37	4	0	0	0	NA	NA		0	0	3	No	None	No	0.000198109	0.00013429	0.00260197	0.00476119	0.000135378	0.000191138	0.000261201	0.02	0.000513552	0.000265089	0.000520653	0.000332382	0.000301712	0.000119797	0.000183484	0.00103202	4.7e-05	0.000327601	0.00109632	5.17e-05	0.000144068	0.00137247	NA
1184	SP	0	31	4	0	0	0	37.2	0		0	1	1	No	None	No	0.000198333	0.00153255	0.00415774	0.02	0.00359218	0.00230016	0.000882556	0.000945989	0.00228459	0.00135997	0.00139041	0.00212416	0.00143346	0.000613989	0.00104419	0.00331857	6.19e-05	0.000547142	0.00426915	5.59e-05	0.0028205	0.00191813	NA
1185	SP	1	37	4	0	0	0	36.7	0		0	1	3	No	None	No	0.00019858	0.00133847	0.00624457	0.00173019	0.00150621	0.000772584	0.000413078	0.00114505	0.000399629	0.00065357	0.00012204	0.00013539	0.000339904	0.00036543	0.000608135	0.00142028	0.0005652	0.000776157	0.000397453	0.000436771	0.00047942	0.00193602	NA
1186	BT	1	25	4	0	0	0	36.5	0		0	1	1	No	Paracetamol_	Yes	0.000198714	0.00017612	0.000957055	0.000894264	0.000319917	0.000483738	8.91e-05	0.000156328	0.000593523	0.000841278	0.000216927	0.000759335	0.000149556	0.000327809	7.5e-05	0.000648075	0.000138314	0.000126802	0.000468039	0.000320177	0.00027384	0.00100841	0.00051521
1187	KMT	0	10	2	0	0	0	36.8	0		0	1	3	No	None	No	0.000198785	8.25e-05	0.00085033	0.00109632	8.23e-05	0.000148113	0.000186474	0.000116951	0.000135857	2.03e-05	8.9e-05	0.000141831	0.000121448	7.56e-05	0.00156509	7.67e-05	8e-05	0.000117082	2.46e-05	0.000100054	0.000130243	0.000732557	NA
1188	KMT	0	53	4	0	0	0	36.4	0		0	1	3	No	None	No	0.000199114	0.000185984	0.00229414	0.000715426	0.000296785	0.000219453	0.000286086	0.000605688	0.000218414	4.55e-05	0.000144086	7.33e-05	0.000403836	0.000148976	0.000550586	0.000363244	5.54e-05	6.39e-05	0.000106107	2.29e-05	0.00019683	0.00236963	NA
1189	SP	0	24	4	0	0	0	36.6	0		0	1	1	No	None	No	0.000199219	0.00012179	0.0012259	0.000455159	0.000200606	0.000347702	0.000115589	0.000333049	0.000364828	0.000920459	0.000764545	0.000126768	0.000200355	0.00155371	0.00064522	0.000683815	0.000303262	0.00694848	0.000212464	0.000356851	0.000248518	0.00171819	NA
1190	BT	1	35	4	0	0	0	36.5	0		0	1	3	No	None	No	0.000199339	0.000108839	0.00286413	0.000658767	0.000540069	0.00101992	0.0012516	0.000243799	0.000457043	0.00031809	0.00082955	0.000340552	0.000276191	0.000239417	0.000101549	0.00119743	4.32e-05	0.00010182	0.000324173	0.000171592	0.00251898	0.00146806	0.00050452
1191	BT	1	12	2	0	0	0	36.4	0		0	1	3	No	None	No	0.000199527	0.000139618	0.00120308	0.000968942	0.00015589	0.000386227	0.000993197	0.000107347	0.00024565	0.000315126	0.000189432	0.000453515	0.000501449	0.000650114	0.000164846	0.00100369	4.36e-05	0.0002725	8.34e-05	0.000293662	8.51e-05	0.00139139	0.000904382
1192	BT	1	9	2	0	0	0	36.5	0		0	1	3	No	None	No	0.000199637	0.000174793	0.000664922	0.000910135	0.000274858	0.000363989	0.000141097	0.000137238	0.000229488	0.00045602	0.000150708	0.000397345	0.00113871	0.000242981	0.000177433	0.000587849	0.000137604	0.00032243	6.83e-05	0.000387635	0.000160798	0.00194635	0.00199903
1193	SP	1	6	1	0	0	0	37	0		0	1	3	No	None	No	0.000200026	0.0003309	0.000983263	0.000391634	0.000359427	0.000464465	0.00123331	0.00051915	0.000738696	0.000548163	7.42e-05	5.36e-05	5.49e-05	8.28e-05	0.000197657	9.58e-05	9.67e-05	0.000130287	2.56e-05	0.000130789	0.000247593	0.000804981	NA
1194	SP	1	21	4	0	0	0	36.6	0		0	1	3	No	None	No	0.000200029	0.000112438	NA	0.00234809	0.000509665	0.00035511	0.00164609	0.000114311	0.000620495	0.000173475	0.000490337	0.000251257	0.00240749	0.000321522	0.000767818	0.000439484	0.000127867	3.68e-05	0.00080977	6.43e-05	0.000178999	0.00362764	NA
1195	SP	0	11	2	0	0	0	36.2	0		0	1	3	No	None	No	0.0002003	0.000160878	0.000842199	0.000420914	0.000250061	0.000326574	0.000129034	0.000402225	0.000587732	0.000110007	6.78e-05	4.41e-05	7.52e-05	6.14e-05	0.000130559	6.74e-05	0.000209177	0.000112772	1.95e-05	0.000216548	0.000148397	0.000182049	NA
1196	BT	1	11	2	0	0	0	36.7	0		0	1	3	No	None	No	0.000200628	0.000352805	0.00154912	0.00186909	0.00020264	0.00108002	0.000627161	0.000346058	0.000390992	0.000548883	0.000191788	0.000500261	0.000883797	0.000658419	0.00018345	0.000458131	0.000273361	0.000206197	9.91e-05	0.0013124	0.000246264	0.00215457	0.00213538
1197	KMT	0	32	4	0	0	0	36.2	0		0	1	3	No	None	No	0.000200867	6.38e-05	0.00387722	0.000780362	0.00647869	0.0026969	0.00024034	0.000116693	0.00210674	6.85e-05	4.66e-05	0.000765787	0.000118452	0.000160449	0.000125045	0.00600381	8.97e-05	0.000249152	0.00933732	5.34e-05	0.00196898	0.000459696	NA
1198	BT	1	21	4	0	0	0	36.4	0		0	1	3	No	None	No	0.000201087	0.00112033	0.00124493	0.00267431	0.000145463	0.000429033	0.000590632	9e-05	0.000374665	0.000361029	0.000181052	0.000439051	0.000306713	0.000192737	0.000236895	0.000648072	4.74e-05	0.000129771	0.000123484	0.000228167	0.0002577	0.00206023	0.00219609
1199	BT	0	17	3	0	0	0	35.9	0		0	1	1	No	None	No	0.000201115	0.00021808	0.00560225	0.00132955	0.000142063	0.0004915	0.000251735	0.000164466	0.000637364	0.000452318	0.00024249	0.000514158	0.00075051	0.000410105	0.000215471	0.00108511	8.31e-05	0.000264452	0.000571907	0.000302325	0.000200575	0.00298922	0.00228468
1200	SP	1	5	1	0	0	0	36.7	0		0	1	3	No	None	No	0.000201576	0.00022525	NA	0.000334995	0.00031994	0.000496405	0.000145231	0.00058207	0.00073112	1.95e-05	5.79e-05	0.00073361	8.93e-05	6.62e-05	6.82e-05	6.28e-05	5.34e-05	7.69e-05	1.95e-05	8.11e-05	0.000205601	0.000503303	NA
1201	KMT	0	4	1	0	0	0	36	0		0	1	3	No	None	No	0.000201937	0.000207955	NA	0.000375015	0.000356639	0.00042569	0.000340114	0.000603279	0.000950732	1.95e-05	7.18e-05	0.00116937	8.1e-05	0.00101393	3.8e-05	6.67e-05	2.56e-05	7.62e-05	3.91e-05	3.85e-05	0.000172856	0.000156355	NA
1202	BT	1	11	2	0	0	0	36.8	0		0	1	3	No	None	No	0.000202175	0.000534731	0.000415492	0.00189113	0.000134839	0.00150352	0.000225454	0.000435056	0.000125423	0.00118752	0.000165727	0.00138133	0.000174995	0.000646469	0.000140403	0.00046015	0.000450152	0.000178391	7.72e-05	0.00118037	0.000154857	0.00122265	0.000705913
1203	BT	0	11	2	0	0	0	NA	NA		0	1	3	No	None	No	0.00020249	0.000149376	0.000421428	0.000776232	0.000178241	0.000449764	0.000205015	0.000109151	0.000223059	0.00037847	0.000130522	0.000533909	0.000610126	0.000326383	0.000129719	0.000806828	7.5e-05	0.000177815	0.000112741	0.000340767	0.000136541	0.00163226	0.00150454
1204	SP	1	43	4	0	0	0	36.4	0		0	1	3	No	None	No	0.000202501	0.00069969	0.02	0.00143486	0.00189032	0.00152975	0.00300824	0.0110935	0.000705281	0.000386238	0.000334508	0.0131636	0.00677001	0.00118938	0.000637384	0.00277782	0.000175811	0.02	0.000624939	3.44e-05	0.00283878	0.00262202	NA
1205	SP	0	1	1	0	0	0	36.8	0		0	1	3	No	None	No	0.000202501	0.000261442	0.00111771	0.000530187	0.000358236	0.000452494	0.000158309	0.000777986	0.00095157	0.000202118	9.74e-05	9.68e-05	0.000113075	0.000107521	5.27e-05	0.000105806	2.79e-05	0.000171378	9.77e-05	6.08e-05	0.000194541	0.000313422	NA
1206	SP	0	14	3	0	0	0	36.3	0		0	0	0	No	None	No	0.000203118	0.000183125	0.000897961	0.000340898	9.17e-05	0.000179949	0.000361574	0.000104962	0.000140408	3.9e-05	0.000107134	7.44e-05	0.000107771	7.56e-05	0.000296115	8.5e-05	0.000485985	0.000146008	3.54e-05	0.000357769	0.000127408	0.000419674	NA
1207	BT	1	50	4	0	0	0	36.1	0		0	1	3	No	None	No	0.000203185	0.000115393	0.000506443	0.000523298	0.000162715	0.000294439	8.71e-05	0.000358061	0.00257921	0.000265491	0.00112593	0.000279503	0.0084284	0.000254673	0.00178806	0.000908592	5.84e-05	8.8e-05	0.000772782	0.000214347	0.000146084	0.000834517	0.000627869
1208	BT	1	61	4	0	0	0	36.3	0		0	0	0	No	None	No	0.000203409	0.00012642	0.00220946	0.00659682	0.00195835	0.000329768	0.000182483	0.00161363	0.0004604	0.000120191	0.000311953	0.000115201	0.00242054	0.000120462	0.000165218	0.000680142	0.000106431	0.000365373	0.000323003	0.000124777	0.000323738	0.00207929	NA
1209	SP	1	6	1	0	0	0	36.4	0		0	1	3	No	None	No	0.000203692	8.24e-05	0.00254392	0.000366197	0.000109099	0.00016885	0.000250903	0.000122502	0.00036752	5.11e-05	0.000181068	6.12e-05	0.000171789	9.71e-05	0.000114512	9.26e-05	7.55e-05	0.000130933	0.000140356	0.000119574	9.16e-05	0.00018462	NA
1210	SP	1	13	3	0	0	0	36.2	0		0	1	3	No	None	No	0.000204815	0.000791987	0.00413391	0.00119227	0.00150209	0.000477802	0.000484924	0.00249081	0.00241526	0.00137299	0.000258245	0.000361244	0.000678557	0.000770701	0.000346108	0.00351615	0.000675219	0.00159187	0.00687525	0.000727019	0.000357952	0.00121077	NA
1211	BT	0	26	4	0	0	0	36.6	0		0	1	1	No	None	No	0.000206286	0.000140801	0.00150335	0.000846739	0.000415265	0.000437287	0.000104416	0.000105318	0.000416739	0.000536585	0.000130497	0.000591247	0.000829557	0.000472193	0.000119118	0.00085684	9.94e-05	0.00016976	0.00015475	0.000256943	0.000181092	0.0015909	0.000965951
1212	SP	0	32	4	0	0	0	36.2	0		0	1	3	No	None	No	0.000206576	0.00204006	0.00274963	0.000571263	0.000186807	0.000885541	0.000298974	0.00372298	0.000370547	0.000874335	0.000184922	0.0002053	0.000785975	0.00134962	0.000194842	0.00116998	0.00257697	0.00451216	0.000173575	0.00175224	0.000446939	0.000658854	NA
1213	SP	1	21	4	0	0	0	36.8	0		0	0	0	No	None	No	0.000206583	0.00079175	0.00567786	0.00231616	0.000534047	0.00124039	0.00449218	0.0189132	0.00148031	0.00114078	0.000565249	0.000940324	0.00151054	0.00127842	0.000388189	0.0071389	0.00203647	0.0046178	0.00544477	0.00191437	0.00120448	0.00502443	NA
1214	SP	1	18	3	0	0	0	36.5	0		0	0	0	No	None	No	0.000206906	0.000280977	0.00133112	0.000693208	0.000529441	0.000651661	0.000105404	0.000843243	0.00163894	1.95e-05	0.000143967	0.000413672	0.00156384	7.82e-05	0.000146232	0.000185544	0.000154189	0.00015929	0.000166861	0.000172064	0.000354668	0.000275233	NA
1215	BT	0	22	4	0	0	0	36.5	0		0	1	3	No	None	No	0.000207112	0.000181268	0.000648453	0.000930894	0.00022483	0.000504111	0.000255428	0.000438574	0.000418584	0.000665932	0.000155467	0.000667118	0.000934521	0.000257376	0.000518146	0.000817759	0.000143105	0.000167889	0.00234239	0.000428538	0.000153404	0.00167973	0.000811186
1216	SP	1	10	2	0	0	0	36.2	0		0	1	1	No	None	No	0.000207214	3.64e-05	0.00435762	0.000308117	2.4e-05	9.21e-05	0.000100108	4.91e-05	8.16e-05	2.09e-05	4.55e-05	0.000172743	7.69e-05	4.5e-05	0.00151313	1.95e-05	1.95e-05	2.95e-05	1.95e-05	1.95e-05	7.82e-05	0.000198514	NA
1217	BT	1	5	1	0	0	0	35.9	0		0	1	3	No	None	No	0.000207257	0.0001823	0.000819651	0.000477888	0.000351401	0.000444125	0.000113975	0.00065407	0.000760551	1.95e-05	9.18e-05	0.000549674	0.000106305	7.09e-05	9.25e-05	7.51e-05	5.2e-05	0.000104328	4.19e-05	4.73e-05	0.000293723	0.000541978	NA
1218	BT	0	4	1	0	0	0	36.4	0		0	1	3	No	None	No	0.000207667	0.000471866	0.00103592	0.00110288	0.000114447	0.000762384	0.000204401	0.000297416	0.000108646	0.00150184	0.000128028	0.00192794	0.000139315	0.000342651	0.000120344	0.000446304	0.000353714	0.000208404	7.67e-05	0.00104138	7.96e-05	0.000643009	0.000484685
1219	SP	0	31	4	0	0	0	36.6	0		0	1	3	No	None	No	0.000207684	0.000489284	0.00465281	0.00335683	0.000401221	0.000417226	0.00021289	0.000728035	0.000696184	4.38e-05	0.000293848	0.000382712	0.00201327	0.000210846	0.000509778	0.0003009	0.000524109	0.000399494	8.51e-05	0.000464862	0.000282565	0.00211453	NA
1220	BT	0	51	4	0	0	0	36.5	0		0	1	1	No	Diarrhea treatment	Yes	0.000207809	0.000177996	0.00147864	0.00122356	0.000289241	0.000403456	0.000276602	0.000175638	0.000156742	0.00046046	0.000230171	0.000518365	0.00109332	0.000428686	0.000254486	0.000964281	8.82e-05	0.000177669	9.72e-05	0.000330933	0.00018723	0.00186423	0.00118072
1221	SP	0	9	2	0	0	0	36.7	0		0	0	0	No	None	No	0.000207956	0.000365255	0.00140002	0.000704551	0.000399718	0.000462823	0.000198854	0.000486026	0.00139779	3.45e-05	0.000193411	0.00018871	0.000417521	0.000134664	0.000260958	0.000169927	0.000376757	0.000214302	5.73e-05	0.000224276	0.000222086	0.00047599	NA
1222	KMT	0	10	2	0	0	0	36.3	0		0	1	3	No	None	No	0.00020826	0.000123721	0.00311055	0.00122968	0.000114458	0.000229569	0.000204664	0.000176009	0.000649187	7.58e-05	3.29e-05	0.000182495	0.000610677	4.06e-05	6.35e-05	2.15e-05	8.43e-05	8.27e-05	0.000190788	5.05e-05	0.00010081	0.000661856	NA
1223	SP	1	45	4	0	0	0	36.2	0		0	1	3	No	None	No	0.000208396	0.000158093	0.000964871	0.00330528	0.00240116	0.000166066	0.00020541	0.00328992	0.000918013	7.92e-05	0.000319449	0.000153514	0.00017332	0.000391211	0.00328587	0.00245404	0.000479368	0.00194089	0.00180416	0.000398042	0.000129672	0.00106105	NA
1224	KMT	0	16	3	0	0	0	35.5	0		0	1	3	No	None	No	0.000208541	0.000162015	0.00489515	0.00175469	0.000483726	0.000850242	0.000774441	0.00067694	0.000879723	0.000313917	0.000340559	0.000116664	0.000640633	0.000468936	0.000727257	7.87e-05	0.000117429	0.00011911	4.42e-05	9.74e-05	0.000552582	0.00445063	NA
1225	BT	0	20	3	0	0	0	36.2	0		0	1	2	No	None	No	0.00020864	0.000155308	0.000472632	0.000815754	8.96e-05	0.000337985	0.000202868	0.000143187	0.000106623	0.000334216	0.00016233	0.000297523	0.00039642	0.000314694	0.000229832	0.000904919	7.74e-05	0.000174074	8.23e-05	0.000331224	0.000135874	0.00227376	0.00179407
1226	BT	1	16	3	0	0	0	36.9	0	neg	0	0	0	No	Paracetamol_	Yes	0.000208748	0.00013016	0.000976482	0.00105181	0.000233894	0.000447529	0.000199981	0.000130081	0.000185883	0.000687903	0.000162471	0.0006262	0.000396467	0.000263706	0.000197147	0.000453799	0.000118016	0.000114429	2.94e-05	0.00030389	0.000269776	0.00226897	0.0020258
1227	BT	1	2	1	0	0	0	36.6	0		0	1	2	No	None	No	0.000209084	0.000159716	0.000681653	0.000862306	0.000274515	0.000470763	0.000193894	0.000172487	0.000159156	0.000816198	0.000111215	0.000899176	0.000215702	0.000229487	0.000114927	0.000434121	5.55e-05	0.000127822	4.9e-05	0.000258037	0.000166217	0.00156862	0.000477525
1228	SP	0	32	4	0	0	0	35.6	0		0	1	3	No	None	No	0.000209227	0.00135464	NA	0.00147225	0.000427668	0.00044986	0.000305687	0.00240352	0.000292655	0.000104406	0.000263244	0.000451336	0.00049374	0.000352703	0.0161463	0.00105349	0.000137692	0.000394657	0.000780511	0.000151419	0.000184367	0.00227542	NA
1229	SP	0	>18	4	0	0	0	35.6	0		0	1	3	No	None	No	0.000209457	0.000128253	0.0137363	0.000645981	0.00163304	0.00212726	0.00110454	0.000721287	0.000300277	9.38e-05	0.000648714	0.000464343	0.000682152	0.000126653	0.000140941	0.000891168	0.000290993	5.95e-05	0.000334531	0.000253622	0.00125859	0.00164137	NA
1230	SP	0	1	1	0	0	0	36.7	0		0	1	3	No	None	No	0.000209607	0.000175777	0.000750454	0.00106649	0.000249157	0.000332463	6.58e-05	0.000491745	0.000597202	1.95e-05	4.76e-05	8.49e-05	0.000135766	6.29e-05	4.24e-05	4.66e-05	0.00059261	4.32e-05	1.95e-05	0.000459245	0.000168919	0.000278348	NA
1231	BT	0	20	3	0	0	0	36.3	0		0	1	3	No	None	No	0.000209692	0.000223298	0.000675511	0.000636966	0.000262159	0.000839675	0.000417638	0.000273909	0.000325613	0.000709312	0.000174638	0.000542702	0.00019572	0.00151015	0.000146179	0.00343997	3.43e-05	0.000579357	0.000197608	0.000236884	0.000682794	0.00132135	0.00080808
1232	BT	1	24	4	0	0	0	36	0		1	1	1	No	Others	Yes	0.000210219	0.000221327	0.00277097	0.00248905	0.000357436	0.0015943	0.00176659	0.00141694	0.00255259	0.000982498	0.00100723	0.000439854	0.0152451	0.00158423	0.000171762	0.00168111	0.000197953	0.000555805	0.00278717	0.000162412	0.00243094	0.00130184	0.000596455
1233	KMT	0	12	2	0	0	0	36.4	0		0	1	1	No	None	No	0.000210275	0.000384781	0.00356107	0.00141298	0.000293097	0.000902787	0.000318445	0.0004045	0.000518065	0.000584366	0.000286502	0.000190422	0.000455402	0.00027744	0.000348852	0.000254766	6.68e-05	0.000290655	0.000148078	0.000123549	0.00115463	0.00186482	NA
1234	BT	1	40	4	0	0	0	36.5	0		0	0	1	No	None	No	0.000210676	0.000121819	0.000641241	0.0020411	0.000765207	0.000643032	0.000133978	0.000114915	0.000418619	0.000344618	0.00024474	0.000421012	0.000392071	0.000227864	0.000249737	0.00103484	0.000244574	0.000114377	0.000154746	0.000400357	0.000260541	0.00114314	0.00221202
1235	BT	1	11	2	0	0	0	36.7	0		0	1	3	No	None	No	0.000210958	0.000118118	0.00098745	0.00144563	0.000143734	0.000398086	9.46e-05	0.000213996	0.00165035	0.0002177	0.000173764	0.000289981	0.00021348	0.000170683	0.000166972	0.000517061	0.000124976	8.63e-05	0.000247726	0.000273339	0.000163786	0.0019225	0.00185265
1236	BT	0	21	4	0	0	0	36.8	0		0	1	2	No	None	No	0.000211237	0.000138363	0.000928917	0.000525685	0.0002832	0.000381168	9.11e-05	0.000408302	0.00100275	3.76e-05	8.5e-05	0.000227582	0.000143011	4.92e-05	0.000212622	1.95e-05	1.95e-05	2.71e-05	1.95e-05	1.95e-05	0.000165426	0.000953453	NA
1237	BT	0	>18	4	0	0	0	36.7	0		0	1	3	No	None	No	0.000211319	0.000165918	0.00091147	0.000944604	0.00025073	0.000405352	9.29e-05	0.000104098	0.000211135	0.000428314	0.000265364	0.000466721	0.000168527	0.00018744	0.000153361	0.000509682	0.000127371	0.000186087	5.34e-05	0.000382055	0.000131525	0.00180106	0.000923514
1238	KMT	1	11	2	0	0	0	36.5	0		0	1	2	No	None	No	0.000211374	0.000147583	0.00196549	0.000975946	0.000223737	0.000345118	0.00026582	0.00042069	0.000389224	2.56e-05	0.000152526	0.000115252	0.00126532	0.000124279	0.000414337	6.35e-05	5.01e-05	7.82e-05	3.07e-05	6.93e-05	0.000261162	0.00325445	NA
1239	SP	1	4	1	0	0	0	36.2	0		0	1	3	No	None	No	0.000212012	9.75e-05	NA	0.00132611	9.18e-05	0.000429245	0.000291808	0.00011017	0.000341611	8.1e-05	0.000165605	7.07e-05	0.000198817	0.000130531	0.000371406	6.59e-05	0.000722021	0.000215295	0.00045861	0.00109382	0.000400216	0.0019352	NA
1240	BT	1	52	4	0	0	0	36.8	0		0	1	3	No	None	No	0.000212107	0.00056958	0.00935082	0.00195074	0.000600541	0.000670054	0.00189452	0.00183263	0.000675801	0.000601316	0.000327204	0.00212683	0.00176169	0.000344258	0.000439763	0.00249547	9.87e-05	0.000532096	0.000306346	0.000306194	0.000710674	0.00198181	0.00356083
1241	BT	0	32	4	0	0	0	36.6	0		0	1	3	No	None	No	0.000212225	0.000200723	0.00400199	0.00113774	0.000186111	0.000519097	0.000292945	0.000164327	0.000198376	0.0007425	0.000147887	0.000722342	0.000332702	0.000331303	0.000140967	0.000356007	0.00029228	0.000149022	5.7e-05	0.00033359	0.000220995	0.00167623	0.00100843
1242	SP	0	2	1	0	0	0	36.7	0	neg	0	1	3	Yes	Paracetamol	Yes	0.000212506	0.000109901	0.000400091	0.00039431	0.000122221	0.000211033	5.92e-05	0.000305444	0.000330151	1.95e-05	4.06e-05	6.21e-05	4.29e-05	3.69e-05	2.3e-05	2.39e-05	1.95e-05	3.46e-05	2.66e-05	1.95e-05	9.25e-05	0.000317582	NA
1243	SP	0	20	3	0	0	0	36.5	0		0	0	0	Yes	None	No	0.000212801	0.000158569	0.00478236	0.00372096	0.000251633	0.0024173	0.00164357	0.000797631	0.000236421	0.000514775	0.000335674	0.00341238	0.000398301	0.000462122	0.000411932	0.00068782	0.000389433	0.000296849	0.000752589	0.000386067	0.00375569	0.000552608	NA
1244	KMT	0	40	4	0	0	0	36.2	0		0	1	3	No	None	No	0.00021285	0.000128626	0.00568717	0.000556442	0.000744887	0.000446419	0.00036169	0.00120479	0.000439435	0.000272435	7.94e-05	0.000165911	0.000196325	0.000705613	0.00261555	0.00114743	4.08e-05	0.00058916	0.000570075	4.74e-05	0.000710496	0.000949146	NA
1245	BT	0	4	1	0	0	0	36.3	0		0	1	3	No	None	No	0.000212918	0.00022393	0.00301282	0.00184159	0.000342824	0.000685732	0.000184663	0.000208467	0.000301172	0.000827693	0.000173047	0.000964637	0.000243958	0.000361283	0.000189257	0.000633467	0.000125928	0.000189911	0.000116815	0.000631687	0.000207951	0.00176247	0.00125623
1246	BT	0	32	4	0	0	0	36.1	0		0	1	3	No	Paracetamol_	Yes	0.000213018	9.59e-05	0.000551979	0.00131813	0.000111577	0.000161962	0.000111443	0.000208454	0.000199482	7.75e-05	7.6e-05	5.61e-05	0.00042886	5.37e-05	9.91e-05	6.08e-05	8.46e-05	0.000100698	1.95e-05	8.55e-05	0.000111884	0.000480795	NA
1247	SP	1	29	4	0	0	0	36.6	0		0	1	3	No	None	No	0.000213038	0.000109828	0.00228061	0.00296975	0.000130772	0.000228627	0.000106223	0.000316051	0.000379165	0.00154792	0.000433503	0.000188908	0.000386755	0.00033453	7.92e-05	0.000100779	2.73e-05	0.00013145	0.000106983	5e-05	0.000159053	0.00090125	NA
1248	SP	0	28	4	0	0	0	36.1	0		0	1	3	No	None	No	0.000213329	0.000311755	0.00226456	0.000270662	0.000197244	0.000220629	0.00012258	0.000905751	0.000332015	2.07e-05	0.000143681	0.000160155	0.000386974	0.000253065	9.3e-05	0.000257177	0.000348565	0.000437814	0.000282398	0.000161811	0.000116709	0.000431893	NA
1249	BT	0	60	4	0	0	0	37.2	0		0	1	3	No	None	No	0.00021366	0.000161225	0.000872936	0.000938337	0.000138584	0.000207693	0.000696514	0.00111618	0.000552716	0.000254802	0.00018163	0.000215513	0.00027037	0.00025348	0.000560411	0.00138474	0.000575098	0.000109417	0.000673176	0.000209007	0.000104889	0.00206887	0.00350661
1250	SP	0	10	2	0	0	0	36.7	0		0	1	2	No	None	No	0.000213691	0.00093963	0.0018335	0.000374833	0.000162915	0.000265254	0.000109466	0.000273164	0.000350774	0.000129802	7.71e-05	0.000124944	0.00138245	6.22e-05	0.000170694	4.25e-05	0.000139533	7.11e-05	3.15e-05	0.000115569	0.00012169	0.000624964	NA
1251	SP	1	4	1	0	0	0	39.2	1	neg	0	1	3	Yes	None	No	0.000213793	0.000204525	0.000685588	0.000408502	0.00043622	0.000598435	6.72e-05	0.000866643	0.00132595	2.72e-05	5.29e-05	4.6e-05	0.000689464	4.44e-05	9.79e-05	5.71e-05	1.95e-05	7.35e-05	2.86e-05	4.42e-05	0.000181877	0.000220605	NA
1252	SP	0	22	4	0	0	0	36.4	0		0	1	3	No	None	No	0.000213799	0.000611742	0.00375219	0.00074201	0.000223256	0.000293876	0.000386124	0.000332457	0.000560765	4.44e-05	0.000224031	8.47e-05	0.000426504	0.000124404	0.00030162	0.000215498	0.0037008	0.000498273	0.00036822	0.00269867	0.000224551	0.000627445	NA
1253	BT	0	>18	4	0	0	0	36.5	0		0	1	3	No	None	No	0.000213875	0.000385132	0.000724486	0.00174984	0.000216191	0.000790191	0.000144455	0.00019285	0.000220103	0.000719634	0.000136231	0.000829854	0.000151412	0.000363647	0.000201687	0.000498592	0.000287775	0.000210745	7.61e-05	0.000721987	0.000143569	0.00272634	0.00199856
1254	KMT	1	60	4	0	0	0	36.1	0		0	1	3	No	None	No	0.000214313	0.000204489	0.02	0.00190843	0.000915115	0.000220771	0.000580648	0.00037793	0.00170693	0.00159857	0.000258658	0.0007077	0.000665023	0.000239176	0.000107876	0.00182935	8.01e-05	8.95e-05	0.00305811	6.88e-05	0.0002654	0.000910053	NA
1255	SP	1	2	1	0	0	0	36.1	0		0	1	3	No	None	No	0.000214391	0.000216012	0.000725484	0.00031912	0.000455971	0.000617495	0.000156018	0.000880408	0.00135647	0.000153872	3.28e-05	0.000138279	4.4e-05	3.84e-05	3.15e-05	3.23e-05	1.95e-05	8.36e-05	1.95e-05	3.78e-05	0.000239914	0.00023289	NA
1256	SP	0	45	4	0	0	0	36.1	0		0	1	3	No	None	No	0.000214814	0.000387114	0.00200639	0.00297031	0.000599353	0.000445335	0.000319653	0.00081384	0.000581172	7.17e-05	9.57e-05	0.000410193	0.000374734	0.000186415	0.000495744	0.00107332	5.14e-05	0.0001916	0.000379954	4.16e-05	0.000434394	0.000316398	NA
1257	BT	0	33	4	0	0	0	37.2	0		0	1	3	No	None	No	0.000214928	0.00017451	0.000594747	0.0015588	0.000275325	0.000648713	0.000154816	0.000191849	0.000218606	0.000541004	0.000134312	0.000908202	0.000281904	0.00039834	0.00011273	0.00128373	0.000227248	0.000128794	0.000362033	0.000618745	0.000135107	0.00112723	0.00085212
1258	BT	0	26	4	0	0	0	36.5	0		0	1	3	No	None	No	0.000215026	0.000189613	0.000866001	0.000591888	0.000143119	0.000329806	0.000199887	0.000152856	8.95e-05	0.000372419	0.000179418	0.000247133	0.000266648	0.00029693	0.00022241	0.00101621	4.25e-05	0.000228232	9.5e-05	0.000328488	8.57e-05	0.000825498	0.000710399
1259	BT	0	54	4	0	0	0	36.8	0		0	1	3	No	None	No	0.000215059	0.000211232	0.000942281	0.00231079	0.00120504	0.000735082	0.000194645	0.000750847	0.00131532	0.000706077	0.000170495	0.000578426	0.000361037	0.000347205	0.000232355	0.000848602	7.57e-05	0.00100328	0.000617929	0.000358468	0.000663646	0.0012392	0.000932819
1260	SP	1	5	1	0	0	0	36.9	0		0	1	3	No	None	No	0.000215213	0.000216111	0.00513311	0.000642734	0.000422041	0.000568486	0.000226261	0.000730841	0.0011194	1.95e-05	6.9e-05	6.21e-05	0.000118466	6.24e-05	4.25e-05	6.35e-05	1.95e-05	7.32e-05	2.48e-05	2.72e-05	0.000193209	0.000169713	NA
1261	BT	1	9	2	0	0	0	36.7	0		0	1	3	No	None	No	0.000215322	0.000192516	0.00352072	0.00130663	8.3e-05	0.000284614	0.000193469	4.31e-05	0.00021772	0.000233368	0.000167547	0.000247133	0.00107561	0.000226371	0.000307327	0.000272547	0.000565806	0.000177832	2.56e-05	0.000396959	0.000287685	0.00422355	0.00906791
1262	SP	1	5	1	0	0	0	36.6	0		0	1	2	No	None	No	0.000215413	0.000479824	NA	0.00110254	0.000129022	0.000230624	0.000253147	0.000231315	0.00035944	4.12e-05	9.01e-05	0.00119134	0.000447688	0.000119368	0.000137275	9.04e-05	0.000256665	0.000121604	0.000390734	0.00029344	0.000154281	0.000545385	NA
1263	BT	1	>18	4	0	0	0	36.3	0	neg	0	1	3	Yes	None	No	0.000215718	0.000123822	0.00107202	0.00424906	0.000110508	0.000392145	0.000107118	0.000130764	0.000116338	0.000210531	0.000106452	0.000280012	0.00200314	0.000185151	0.000152189	0.00076691	3.52e-05	0.000103248	5.75e-05	0.00021841	5.05e-05	0.000734568	0.000376147
1264	BT	0	10	2	0	0	0	37	0		0	1	3	No	None	No	0.000215876	0.000200762	0.00125847	0.00122421	0.000238457	0.00059373	7.45e-05	7.34e-05	0.000193238	0.000332496	0.00012578	0.000391223	0.000145487	0.000150437	0.000116416	0.000575715	9.81e-05	0.000112189	0.000149891	0.000491366	0.000102436	0.00203194	0.00660858
1265	BT	0	23	4	0	0	0	36.2	0		0	1	3	No	None	No	0.000216111	0.000184884	0.00211511	0.00139439	0.000425212	0.000440582	0.000182444	0.000165201	0.000320427	0.000604645	0.000189984	0.000692822	0.000508944	0.000329161	0.000206056	0.00080572	0.000129271	0.000130544	0.000264494	0.000247662	0.000235198	0.00317575	0.00240309
1266	SP	0	18	3	0	0	0	36.2	0		0	1	3	No	None	No	0.000216133	0.000281387	0.000344599	0.00158231	0.000470313	0.000574003	0.000105319	0.000535648	0.000939705	0.000135137	5.78e-05	0.000237233	0.000452354	9.25e-05	9.71e-05	0.000104347	3.58e-05	6.03e-05	0.000298491	7.11e-05	0.000255387	0.000517187	NA
1267	SP	1	66	4	0	0	0	36.6	0		0	0	0	No	None	No	0.000216343	0.000472171	0.0034917	0.00226188	0.00677481	0.000607877	0.0010954	0.00568173	0.00095131	8.84e-05	0.000889903	0.000992645	0.00499832	0.000591222	0.000443355	0.00349679	0.00120136	0.00228159	0.000848282	0.00101411	0.000331715	0.00100775	NA
1268	BT	0	8	2	0	0	0	36.7	0		0	1	3	No	None	No	0.000217211	0.00027649	0.000712021	0.00186285	0.000123059	0.000816471	0.000104813	0.00023043	0.000136071	0.000437254	0.000134682	0.000451883	0.000227418	0.000292923	0.000569784	0.000450611	0.000274993	0.000150268	7.55e-05	0.00102764	9.47e-05	0.0017904	0.00133319
1269	BT	1	18	3	0	0	0	35.5	0		0	0	3	No	None	No	0.000217235	0.000209278	0.00127463	0.00250835	0.000300759	0.000443088	0.000112909	0.000132742	0.000559921	0.000484485	0.000163664	0.000556361	0.000699802	0.000276088	0.000151357	0.000465754	0.000364583	0.000212905	0.000246654	0.000413442	0.000186804	0.00218302	0.00117069
1270	SP	0	6	1	0	0	0	36.7	0		0	0	2	No	None	No	0.000217456	0.0018262	0.0010729	0.00175031	0.000359283	0.000530997	0.000157287	0.000624845	0.00092591	9.33e-05	7.03e-05	0.000268435	0.000125311	0.000164351	7.41e-05	9.51e-05	4.45e-05	9.94e-05	2.93e-05	6.44e-05	0.00020513	0.000551066	NA
1271	BT	0	7	2	0	0	0	36.2	0		0	1	3	No	None	No	0.00021752	0.00036222	0.00339718	0.00559247	0.000159718	0.000937868	0.000145905	0.000199364	0.000251912	0.000731315	0.000157467	0.00115562	0.000158388	0.000342876	0.000102816	0.000626368	0.000441381	0.000167832	0.000122757	0.00111428	8.62e-05	0.00135003	0.000993135
1272	BT	1	3	1	0	0	0	36.4	0		0	0	0	No	None	No	0.0002177	0.000205913	0.00328155	0.00113064	7.03e-05	0.000430918	0.000218449	0.000169517	6.38e-05	0.00022249	0.000145045	0.000169623	0.000809787	0.000303719	0.000166637	0.000981736	9.92e-05	0.000187661	7.52e-05	0.000503513	0.000127685	0.000406107	0.000598026
1273	SP	1	13	3	0	0	0	36.8	0		0	1	3	No	None	No	0.000218074	5.29e-05	0.000612699	0.00449824	2.26e-05	0.000831122	5.44e-05	6.27e-05	0.000120838	0.000162358	5.55e-05	2.41e-05	0.000198791	2.91e-05	6.11e-05	2.62e-05	0.000175244	4.39e-05	1.95e-05	0.000169387	0.000665315	0.000288054	NA
1274	BT	1	79	4	0	0	0	36.2	0		0	1	3	No	None	No	0.000218399	0.000232203	0.000333823	0.000974064	0.000267222	0.000391191	0.000335417	0.000705494	0.000793675	0.000320224	0.000223019	0.000219231	0.000301457	0.000292155	0.000552698	0.000333352	2.45e-05	0.000579752	0.000254075	0.000104273	0.000158341	0.000588127	0.00134218
1275	BT	1	12	2	0	0	0	36.5	0		0	1	2	No	None	No	0.000218433	0.000290509	0.000614348	0.00151431	0.00022563	0.000668103	9.39e-05	0.000178483	0.000227299	0.000662085	0.000143349	0.000729155	0.00010363	0.000283494	0.000107625	0.000520338	0.000123477	0.000354865	4.89e-05	0.000549134	0.000181869	0.00163765	0.000656286
1276	BT	1	14	3	0	0	0	36.5	0		0	1	3	No	None	No	0.000218796	0.000192555	0.000377016	0.000943096	8.18e-05	0.000524101	0.000165711	0.000156259	0.000107499	0.000730899	8.82e-05	0.000973233	0.00188615	0.000206721	7.19e-05	0.00024244	0.000178262	9.37e-05	5.61e-05	0.000601003	6.56e-05	0.000373827	0.000189078
1277	SP	1	0.8	1	0	0	0	36.7	0		0	1	2	No	None	No	0.000219421	0.000295287	NA	0.000497771	0.000452018	0.000618729	8.11e-05	0.00101569	0.00142123	1.95e-05	6.43e-05	6.43e-05	0.000176274	5.26e-05	3.07e-05	6.51e-05	2.6e-05	5.8e-05	3.85e-05	3.72e-05	0.000253105	0.000331021	NA
1278	SP	0	2	1	0	0	0	36.5	0		0	1	1	Yes	None	No	0.000219765	0.00033394	NA	0.00128192	0.000511329	0.000656761	0.00018938	0.000635688	0.00109208	0.000133852	0.000269038	5.81e-05	0.000404327	0.00025719	0.000400604	0.000353363	0.000408155	0.000490035	0.000133047	0.000531032	0.000304344	0.000546995	NA
1279	SP	0	9	2	0	0	0	36.3	0		0	1	3	No	None	No	0.000219782	0.000226257	0.000932693	0.000325561	0.000322375	0.000461453	0.000185205	0.000506251	0.00102005	1.95e-05	4.09e-05	0.00134232	3.56e-05	4.42e-05	4.27e-05	4.12e-05	1.95e-05	2.99e-05	1.95e-05	7.04e-05	0.000135444	0.000175238	NA
1280	BT	1	5	1	0	0	0	37.7	1	neg	0	1	3	No	None	No	0.000219889	0.000363001	0.000817304	0.00144543	0.000173343	0.00106279	0.00040293	0.000400414	0.000120693	0.0021625	0.000188893	0.00322142	0.000293959	0.000413633	0.000247959	5.51e-05	0.00018908	0.000141374	8.17e-05	0.000932984	0.000241662	0.00408418	0.0028254
1281	SP	0	29	4	0	0	0	36.7	0		0	0	2	No	None	No	0.000220427	0.000477123	0.00183751	0.00147134	0.00198198	0.000626422	0.000246163	0.0176234	0.00096581	0.000413261	0.000308894	0.00075072	0.000759722	0.00142167	0.000183943	0.00881229	9.46e-05	0.00734761	0.000902951	0.00011113	0.000472513	0.000637175	NA
1282	KMT	0	10	2	0	0	0	36.7	0		0	1	2	No	None	No	0.000220456	9.96e-05	0.00123069	0.000384134	0.000123468	0.000158133	7.8e-05	0.00108888	0.000237768	6.41e-05	0.000113076	6e-05	0.000193759	8.05e-05	0.000114356	0.00012041	9.22e-05	0.000180765	6.53e-05	0.000100282	0.000105504	0.00362059	NA
1283	BT	1	14	3	0	0	0	36	0		0	1	3	No	None	No	0.000220481	0.000328734	0.000674142	0.00131452	0.000193474	0.000916537	0.000190529	0.000264988	0.000326489	0.00131005	0.000168195	0.00130008	0.000671168	0.00033673	0.000136502	0.000474136	0.000249752	0.000201307	5.85e-05	0.000737938	0.00021498	0.00135402	0.00109333
1284	BT	0	24	4	0	0	0	35.5	0		0	1	3	No	None	No	0.00022072	0.000293065	0.0010483	0.00163622	0.000500781	0.00149152	0.00311917	0.000860378	0.000353241	0.000290916	0.000545372	0.000502805	0.00304807	0.000286848	0.000549569	0.000190726	0.000106435	0.000257773	0.000216605	0.000152083	0.00432227	0.00110797	0.00354089
1285	BT	0	62	4	0	0	0	36.8	0		0	1	1	No	None	No	0.000220754	0.000260282	0.00147751	0.000598708	0.000388413	0.00043307	0.000152267	0.000485938	0.000699004	1.95e-05	5.42e-05	0.000127728	0.000205635	4.85e-05	8.27e-05	3.45e-05	2.84e-05	3.93e-05	0.000103644	3.43e-05	0.000179947	0.000502533	NA
1286	SP	1	15	3	0	0	0	36.7	0		0	0	0	No	None	No	0.000220922	3.12e-05	0.000322254	0.000435064	4.23e-05	0.000160192	0.000189194	0.000143676	0.000114357	0.000109652	6e-05	0.000110481	0.00051679	0.000141255	0.000196802	6.1e-05	1.95e-05	5.73e-05	7.95e-05	5.15e-05	8.65e-05	0.0001286	NA
1287	KMT	1	8	2	0	0	0	36.5	0		0	0	3	No	None	No	0.00022113	0.00014032	0.0171222	0.000384389	0.000135007	0.000349087	9.58e-05	0.00025592	0.000508375	4.04e-05	9.82e-05	0.000195304	0.0010233	7.3e-05	0.000672589	0.000157285	0.000106354	0.000141277	0.000327917	7.06e-05	0.000225984	0.000186176	NA
1288	KMT	0	25	4	0	0	0	36.2	0		0	1	2	No	None	No	0.000221208	7.01e-05	0.00260148	0.000564287	0.000555388	0.000134714	0.0001135	0.00012398	0.000343359	0.000141001	9.93e-05	0.000167704	0.000208941	0.000479132	0.000279454	0.000428921	0.000237097	0.000217818	0.00015472	0.000136702	9.42e-05	0.00123384	NA
1289	BT	1	15	3	0	0	0	36.7	0		0	1	1	No	None	No	0.000221358	0.000161607	0.00143226	0.000930162	0.000239053	0.000334883	0.000150779	0.000208195	0.000521893	0.000476267	0.000172113	0.000477838	0.000183323	0.000200283	0.000625962	0.000410885	5.72e-05	9.8e-05	0.00125929	0.000193341	0.000282733	0.00300117	0.00567429
1290	BT	1	48	4	0	0	0	36.7	0		0	1	1	No	Paracetamol_	Yes	0.000222073	8.68e-05	0.00109698	0.000963013	7.46e-05	0.000297742	0.000257837	0.000146482	0.00030064	0.000764767	0.000205928	0.000459492	0.000405619	0.000193079	0.000210685	0.000453676	4.65e-05	0.000124725	5.71e-05	0.000166301	0.000375034	0.00213264	0.00477194
1291	BT	0	3	1	0	0	0	36.5	0		0	1	3	No	None	No	0.000222158	0.000115951	0.000445456	0.000486757	5.63e-05	0.000540334	0.000187961	0.000246421	0.000152904	0.0013461	0.000114057	0.00181014	0.000126062	0.000224129	9.11e-05	0.00052711	0.000660086	0.000101843	3.92e-05	0.000750392	2.76e-05	0.000480345	0.000570764
1292	SP	1	3	1	0	0	0	36.7	0		0	1	3	No	None	No	0.000222523	0.000220867	0.000810614	0.000848302	0.000258585	0.000464825	0.000207946	0.000428457	0.000531445	4.66e-05	6.77e-05	0.000310281	0.000139115	8.78e-05	7.35e-05	6.83e-05	3.99e-05	7.87e-05	2.09e-05	4.71e-05	0.000292327	0.000184756	NA
1293	BT	1	6	1	0	0	0	36.3	0		0	1	3	No	None	No	0.000222623	0.000225384	0.00132709	0.0010705	0.000291315	0.000499637	0.000122221	0.00011851	0.0002572	0.000596145	0.000152032	0.000573612	0.00016849	0.000263025	0.000225244	0.000770887	0.000135404	0.000185757	7.5e-05	0.000405889	0.00017841	0.00368559	0.00252831
1294	SP	0	23	4	0	0	0	36.5	0		0	1	3	No	None	No	0.000222813	0.000142631	0.00109979	0.0011147	0.000343219	0.0003792	0.0012075	0.000272914	0.000609641	2.89e-05	8.49e-05	0.000757001	0.000178827	0.000128268	0.000120182	0.000838899	7.12e-05	0.000700168	0.000304737	3.45e-05	0.0002593	0.000541124	NA
1295	BT	1	2	1	0	0	0	36.6	0		0	1	3	No	None	No	0.000222878	9.9e-05	0.00144838	0.00124534	9.2e-05	0.00042884	9.77e-05	0.000762809	7.97e-05	0.000406636	0.000137483	0.000539741	0.000253028	0.00016195	0.000235412	0.000527977	8.35e-05	7.27e-05	3.76e-05	0.00029142	0.000129667	0.00284639	0.00341957
1296	BT	1	44	4	0	0	0	36.5	0		0	1	3	No	None	No	0.000223154	0.00016273	0.00183285	0.00121975	0.00194031	0.000594636	0.00031409	0.000536002	0.000940825	0.00193757	0.000248221	0.00169548	0.000647484	0.00223614	0.000448897	0.000603424	8.56e-05	0.000169035	0.000899549	0.000217131	0.000427507	0.0024127	0.00214935
1297	BT	0	8	2	0	0	0	36.6	0		0	1	3	No	None	No	0.0002232	0.000174827	0.000528822	0.00130294	0.000128654	0.000648193	0.000734002	0.000132011	0.000116618	0.000600194	0.000122613	0.00111158	0.000164987	0.000265394	0.000139137	0.000587161	0.000165742	0.000129039	5.66e-05	0.000478362	8.79e-05	0.00189365	0.00147637
1298	BT	0	22	4	0	0	0	36.6	0		0	1	3	No	None	No	0.000223541	4.07e-05	0.00115754	0.00101048	6.03e-05	0.000471366	7.02e-05	3.75e-05	0.000154737	0.000380879	8.51e-05	0.000185404	0.000259833	0.000111162	0.000163917	0.000240684	1.95e-05	4.94e-05	0.000119409	7.59e-05	0.000312584	0.00128811	0.00129711
1299	SP	0	3	1	0	0	0	36.6	0		0	1	3	No	None	No	0.0002242	0.000146157	0.000808564	0.000369112	0.000259525	0.000303415	0.000130286	0.00033964	0.000663532	6.04e-05	8.09e-05	2.48e-05	7.34e-05	0.000108692	7.84e-05	6.82e-05	0.000164323	0.000123819	6.87e-05	0.000162372	0.000147919	0.000213191	NA
1300	BT	1	40	4	0	0	0	35.9	0		0	1	3	No	None	No	0.000224231	4.37e-05	NA	0.000585545	1.95e-05	0.000187482	0.000134793	4.3e-05	4.49e-05	2.19e-05	9.54e-05	0.000331511	0.000125194	8.79e-05	0.000152149	2.45e-05	1.95e-05	6.51e-05	1.95e-05	2.32e-05	0.000156113	0.000804084	NA
1301	SP	1	45	4	0	0	0	36.4	0		0	1	3	No	None	No	0.000224282	0.00802213	NA	0.00826174	0.00322434	0.0011211	0.00441388	0.0177372	0.0024201	0.000809925	0.000311898	0.000880442	0.0101401	0.00122998	0.00345818	0.00456326	0.000261794	0.000201419	0.00495448	0.000263146	0.00114073	0.00260575	NA
1302	SP	1	19	3	0	0	0	36.8	0		0	0	0	No	None	No	0.000225049	0.000870869	0.00834411	0.00342996	0.000871631	0.00112723	0.00459992	0.00161076	0.00189209	0.000457822	0.000771094	8.69e-05	0.000370903	0.000579626	0.000955494	0.00304353	0.0173898	0.00135348	0.00153897	0.0144786	0.000856127	0.000568068	NA
1303	SP	0	7	2	0	0	0	36.6	0		0	1	3	No	None	No	0.000225049	0.00041204	0.00158343	0.000389408	0.000330967	0.000414579	0.000607694	0.000494501	0.000804554	0.000218771	7.35e-05	5.41e-05	0.000192086	8.77e-05	9.13e-05	7.86e-05	3.41e-05	8.72e-05	5.47e-05	6.76e-05	0.000182312	0.000339241	NA
1304	SP	0	21	4	0	0	0	36.3	0		0	1	3	No	None	No	0.000225381	0.000507608	0.0014963	0.000105325	5.01e-05	0.000125379	0.000211325	0.00265881	0.001727	9.82e-05	7.26e-05	6.87e-05	3.67e-05	0.000240714	8.88e-05	0.0010064	1.95e-05	5.76e-05	0.000313304	1.95e-05	9.13e-05	0.000249423	NA
1305	KMT	0	25	4	0	0	0	35.9	0		0	1	1	No	None	No	0.000225569	1.95e-05	0.000911971	0.000122519	2.44e-05	3.8e-05	5.91e-05	2.32e-05	5.8e-05	2.32e-05	2.04e-05	1.95e-05	0.000363453	6.69e-05	0.00168943	0.000160842	1.95e-05	2.47e-05	0.000111729	2.53e-05	3.4e-05	0.000241403	NA
1306	BT	0	54	4	0	0	0	36.3	0		0	1	3	No	None	No	0.000226027	0.000135434	0.00134843	0.0013117	0.0010702	0.000356862	0.000120666	0.00183282	0.000854344	0.000729345	9.76e-05	0.000610399	0.000448549	0.000189503	0.000410582	0.000894239	3.98e-05	8.31e-05	0.000915139	0.000130821	0.00012883	0.000908191	0.000444072
1307	BT	0	48	4	0	0	0	36.6	0		0	1	1	No	None	No	0.000226619	0.000138963	0.00119625	0.00137192	0.000132573	0.000491719	0.000198612	0.00010991	0.000136977	0.000386827	0.000217221	0.000439637	0.000987021	0.00029322	0.000472163	0.000423485	7.55e-05	9.78e-05	4.21e-05	0.000263799	0.000425479	0.00790429	0.00862915
1308	SP	0	9	2	0	0	0	36.3	0		0	0	0	No	None	No	0.000227299	8.51e-05	0.00368578	0.000292364	0.000117496	0.000198463	0.000192916	0.000626899	0.000452122	2.84e-05	6.7e-05	4.74e-05	9.99e-05	4.79e-05	7.37e-05	5.84e-05	5.48e-05	5.8e-05	5.6e-05	5.64e-05	8.56e-05	0.000974509	NA
1309	BT	0	20	3	0	0	0	36.7	0		0	1	3	No	None	No	0.00022744	7.18e-05	0.00129247	0.000445332	0.00026401	0.000158704	0.000243324	0.000690854	0.000254115	7.21e-05	0.000115411	0.000211627	0.000350109	0.000102707	0.00021971	0.000127598	1.95e-05	7.69e-05	0.000183829	4.33e-05	0.000162429	0.00125585	NA
1310	BT	1	4	1	0	0	0	35.6	0		0	1	3	No	None	No	0.000227445	0.000195631	0.000999364	0.02	4.89e-05	0.00042573	9.19e-05	2.74e-05	0.000109666	9.88e-05	9.09e-05	0.000181277	0.000320716	6.28e-05	0.000152235	0.000163963	0.00145318	0.000129342	4.13e-05	0.000680434	0.000293491	0.00264482	0.00225347
1311	BT	1	40	4	0	0	0	36.4	0		0	1	3	No	None	No	0.000227596	0.000130639	0.000985189	0.00195513	9.29e-05	0.000433615	0.000900855	7.7e-05	0.000294501	0.0004791	0.000134375	0.0006204	0.000289705	0.000229847	0.000338347	0.000315847	6.08e-05	6.48e-05	2.43e-05	0.000264755	0.000163489	0.00304411	0.00320398
1312	BT	0	12	2	0	0	0	36.5	0		0	1	3	No	None	No	0.000227646	0.000141233	0.00111515	0.00166313	0.000263885	0.00037525	0.000215275	0.000101954	0.000146646	0.00034982	0.000148389	0.000364988	0.000251174	0.000173215	0.000145469	0.000550864	0.000188324	0.000139133	8.11e-05	0.000424041	8.64e-05	0.00136324	0.0007715
1313	BT	0	20	3	0	0	0	36.2	0		0	1	1	No	None	No	0.000228029	0.000538542	0.000401766	0.00100129	9.16e-05	0.000424154	0.000156392	8.42e-05	0.000168784	0.000385706	0.000407887	0.000511364	0.000545989	0.000229865	0.000142752	0.000305846	0.000353001	0.000126497	5.3e-05	0.000614106	0.000117651	0.00113122	0.00139268
1314	SP	0	5	1	0	0	0	36.7	0		0	1	3	No	None	No	0.000228178	0.000467211	0.00322414	0.00111509	0.000599854	0.000761103	0.00023475	0.000833113	0.00102832	6.23e-05	0.000363112	0.000373796	0.000145982	0.00028175	0.000531471	0.000387472	0.000600515	0.000650312	0.000208974	0.000587226	0.000396908	0.00166276	NA
1315	BT	1	9	2	0	0	0	36.7	0		0	1	1	No	None	No	0.000228647	0.000389438	0.00616533	0.00563044	0.00018363	0.00105571	0.000156132	0.000263244	0.000248851	0.001367	0.000164233	0.00158231	0.02	0.000447035	0.000251174	0.000856524	0.00037552	0.000203957	0.000139099	0.000997322	0.000121437	0.00144926	0.00099933
1316	BT	1	4	1	0	0	0	36.7	0		0	1	3	No	None	No	0.000229522	0.000141746	0.000568093	0.00194068	6.66e-05	0.000407376	0.00043314	9.04e-05	0.000156316	0.000400126	8.1e-05	0.000424414	0.000257502	0.000215447	7.03e-05	0.000221056	7.55e-05	7e-05	2.16e-05	0.000289956	6.73e-05	0.000510046	0.000330577
1317	BT	0	>18	4	0	0	0	36.6	0		0	1	3	No	None	No	0.000229846	0.000144471	0.00022657	0.00113083	6.21e-05	0.000447321	0.000390164	0.000130886	7.43e-05	0.000406636	0.000158374	0.000916575	0.00194641	0.00040404	0.00012774	0.00102418	7.45e-05	0.000322406	8.3e-05	0.000466941	0.000180764	0.000613785	0.00041076
1318	SP	1	32	4	0	0	0	36.5	0		0	0	0	No	None	No	0.000230096	0.000981308	NA	0.000321529	0.000222942	0.000357772	0.000229233	0.000455017	0.000646343	5.14e-05	4.09e-05	6.31e-05	0.000747855	4.92e-05	0.000123747	2.82e-05	0.00135177	5.69e-05	4.55e-05	0.0010742	0.000161573	0.000404502	NA
1319	BT	1	2	1	0	0	0	36.6	0		0	1	3	No	None	No	0.000230193	0.000177002	0.000734573	0.00310622	0.000191124	0.00060386	0.000312511	0.000114314	0.00124259	0.000561731	0.000124941	0.0008115	0.000231436	0.000239771	0.000128106	0.000703073	0.000146511	0.000133286	6.05e-05	0.000464714	0.000110421	0.00143734	0.00111596
1320	SP	1	52	4	0	0	0	35.9	0		0	1	3	No	None	No	0.00023021	0.000930066	0.0016116	0.000602619	0.000599947	0.00235144	0.00586583	0.00783813	0.000896374	0.00148743	0.000648894	0.00434137	0.00127054	0.000542776	0.00346778	0.0014561	6.96e-05	0.0082055	0.0010076	3.05e-05	0.00205303	0.00330071	NA
1321	SP	1	9	2	0	0	0	36.8	0		0	1	3	No	None	No	0.000230307	0.00128697	0.00258263	0.000503337	0.000327741	0.00061685	0.000244272	0.000504834	0.000739811	0.000241927	0.000124547	0.000108258	0.00025439	0.000120466	0.000175782	0.000149183	3.54e-05	0.00014713	6.41e-05	5.88e-05	0.000334829	0.000345707	NA
1322	SP	1	33	4	0	0	0	36.2	0		0	1	3	No	None	No	0.000230346	0.000200577	NA	0.00103608	0.00468443	0.000311581	0.000403499	0.00245294	0.000345532	0.000187313	0.000138433	0.000145128	0.000293822	0.00169285	0.000194429	0.0057728	6.27e-05	0.000210882	0.000760513	6.52e-05	0.000239111	0.000622356	NA
1323	BT	0	55	4	0	0	0	36.7	0		0	0	3	No	None	No	0.000230529	0.000189599	0.00138027	0.00124751	0.000257022	0.000751977	0.000372847	0.000732469	0.000610887	0.000421961	0.000384494	0.000436656	0.000266952	0.000367052	0.00116516	0.000214083	9.08e-05	0.000149205	0.000440479	0.00022339	0.0011003	0.00144059	0.00102812
1324	KMT	0	22	4	0	0	0	36.2	0		0	1	3	No	None	No	0.000230667	0.000244815	0.00304855	0.00074841	0.00157698	0.000259729	0.000402017	0.000149706	0.00105982	0.000286663	0.000146414	0.000216957	0.00062448	0.00017953	0.000440789	0.00182518	0.000560124	0.000229846	0.000728458	0.000453882	0.000131307	0.00192185	NA
1325	BT	0	15	3	0	0	0	36.4	0		0	1	3	No	None	No	0.000230954	0.000263088	0.00062413	0.00102847	0.000158236	0.00258313	0.000419555	0.00037978	0.000378095	0.000566087	0.000189766	0.000966704	0.000356186	0.000500664	0.02	0.000546495	0.000528034	0.000272546	0.000299678	0.00118467	0.00149768	0.00107224	0.00140906
1326	BT	0	15	3	0	0	0	36.4	0		0	1	3	No	None	No	0.000230999	0.000124331	0.000822763	0.000686855	0.000111657	0.000334373	0.000169088	0.000193334	0.000188099	0.000440446	0.000369405	0.000300403	0.000771715	0.000563514	0.000948869	0.000480839	8.07e-05	0.000188005	0.00015297	0.000239488	0.000182351	0.00157474	0.00238849
1327	SP	0	7	2	0	0	0	36	0		0	1	1	No	None	No	0.00023112	0.000440027	0.00163084	0.0111016	0.00524837	0.000756844	0.000310925	0.00175864	0.00150461	0.000243299	0.000219009	0.000130158	0.000641889	0.000216061	0.000160727	0.00356099	2.49e-05	0.000186802	0.00103233	4.3e-05	0.000441688	0.00158216	NA
1328	BT	0	28	4	0	0	0	36.5	0		0	0	0	No	None	No	0.000231124	0.000163269	0.00115057	0.00111658	0.00157695	0.00044713	0.000259847	0.000190925	0.000707863	0.000506873	0.000184125	0.00065359	0.000414499	0.00026502	0.000197315	0.00460407	0.000156916	0.00079412	0.000623796	0.000238405	0.000310147	0.00313303	0.0041281
1329	SP	0	32	4	0	0	0	36.8	0		0	0	0	No	None	No	0.000231387	0.000674163	0.00143062	0.00164516	0.00106491	0.000159932	0.00153441	0.000165062	0.000434638	0.000318716	0.000180178	0.00105132	0.00227846	0.00044794	0.011382	0.000991951	0.00061009	0.000209183	0.000695266	0.000570615	0.000148166	0.00100153	NA
1330	BT	0	3	1	0	0	0	36.3	0		0	1	3	No	None	No	0.000231504	0.000152664	0.000296993	0.000798576	8.39e-05	0.00123948	0.000235894	0.000268632	9.32e-05	0.00022048	0.000133105	0.000254725	0.000230935	0.000415158	0.000138825	0.000831155	0.000121473	0.000214923	0.000104402	0.000988556	4.4e-05	0.000812343	0.000228172
1331	KMT	1	13	3	0	0	0	36.8	0		0	0	3	No	None	No	0.000231582	8.3e-05	0.00089152	0.00102722	9.54e-05	0.000166974	7.16e-05	0.000160895	0.000199586	0.000507062	3.18e-05	6.67e-05	4.58e-05	5.06e-05	6.11e-05	3.82e-05	1.95e-05	9.61e-05	1.95e-05	1.95e-05	7.22e-05	0.000241592	NA
1332	BT	1	30	4	0	0	0	36.3	0		0	1	3	No	None	No	0.000231589	0.00394365	0.00113251	0.00167493	9.9e-05	0.00156882	0.000287952	0.000571583	0.00241934	0.000470586	0.000243386	0.000406431	0.000875685	0.000476298	0.000574966	0.000850421	2.56e-05	0.00258802	0.00156454	0.000133536	0.00265935	0.00070167	0.00107809
1333	SP	0	2	1	0	0	0	36.7	0		0	0	0	No	Paracetamol	Yes	0.000231592	0.000216919	NA	0.000246359	0.000381413	0.000549082	0.000188095	0.000891911	0.00116046	1.95e-05	6.44e-05	4.45e-05	3.22e-05	6.53e-05	2.53e-05	3.78e-05	1.95e-05	4.81e-05	0.000545332	3.6e-05	0.000183145	0.000190223	NA
1334	BT	0	14	3	0	0	0	36.3	0		0	0	0	No	Paracetamol_	Yes	0.000232101	0.000180073	0.00490701	0.00109146	0.000255998	0.000521757	0.000118088	0.00162156	0.000167441	0.000311457	0.000183223	0.000539637	0.000212309	0.000218229	0.000176311	0.000783101	7.42e-05	0.000148499	7.9e-05	0.000411864	0.000131693	0.00251384	0.00255843
1335	BT	1	5	1	0	0	0	36.6	0		0	1	3	No	None	No	0.000232212	0.000181349	0.000770987	0.00137741	0.00022545	0.000440259	0.000140329	0.000149918	0.000184729	0.000507685	0.000168344	0.000521507	0.000348866	0.00024645	0.000217711	0.000800119	0.000146374	0.000182441	0.000100708	0.000430791	0.000185041	0.00322131	0.00319548
1336	BT	0	22	4	0	0	0	36.2	0		0	1	3	No	None	No	0.000232441	0.000141238	0.000314097	0.000464411	0.000144793	0.000284905	0.00013861	0.000122354	0.000174655	0.000319178	0.000116732	0.000298377	0.000505521	0.000191793	9.74e-05	0.000579645	3.57e-05	0.000136393	7.75e-05	0.000187897	0.000113997	0.000981945	0.000541266
1337	BT	0	3	1	0	0	0	36.2	0		0	1	3	No	None	No	0.000232602	0.000376673	0.00104038	0.0018042	0.000213858	0.00104972	0.000573096	0.000337919	0.000163053	0.00264799	0.000183965	0.00285628	0.000208842	0.00038834	0.000154512	0.000627691	0.0002575	0.000152677	7.66e-05	0.00102112	0.000157659	0.00181271	0.000929731
1338	BT	0	9	2	0	0	0	36	0		0	1	3	No	None	No	0.000232609	0.000154746	0.00490211	0.000929262	0.000112186	0.000381956	0.000270948	0.000169877	0.000133795	0.000321683	0.000118039	0.000477356	0.00054502	0.000217058	0.000179434	0.000720822	0.00012669	0.000149619	7.23e-05	0.000271231	0.000172735	0.00175371	0.00176963
1339	SP	0	2	1	0	0	0	36.3	0		0	0	0	No	None	No	0.000232715	0.000436334	0.00103233	0.000779917	0.000123836	0.000177667	0.000818754	0.000170811	0.000250888	4.14e-05	0.000120426	7.62e-05	9.21e-05	9.15e-05	7.09e-05	0.000147805	5.51e-05	0.000203143	0.000163091	8.72e-05	7.78e-05	0.000281459	NA
1340	BT	0	25	4	0	0	0	36.8	0		0	1	2	No	None	No	0.000233104	0.000219443	0.000891831	0.00210642	3.84e-05	0.000734008	0.000322404	0.000237291	6.64e-05	0.000719342	0.00019349	0.00131184	0.000774367	0.000625194	0.000238431	0.00101387	0.000217934	0.000230744	0.000122475	0.000852701	0.000118027	0.00333269	0.00194472
1341	BT	0	36	4	0	0	0	36.3	0		0	1	3	No	None	No	0.000233642	0.000101622	0.00256756	0.000420151	7.37e-05	0.000250667	0.00017588	0.00014791	0.000112584	0.000311976	9.75e-05	0.000385439	0.000186288	0.000147537	8.79e-05	0.000526318	5.25e-05	7.85e-05	0.000213219	0.000210291	5.81e-05	0.000845815	0.000744594
1342	BT	0	4	1	0	0	0	35.9	0		0	1	3	No	None	No	0.000233788	0.00022511	0.00832784	0.00440319	0.00032133	0.000481131	0.00023294	0.000194836	0.000350994	0.000726317	0.000178618	0.000798865	0.00210221	0.000231932	0.000148525	0.000616546	0.000183422	0.000154801	0.000104544	0.000419008	0.000214947	0.00170365	0.00189369
1343	BT	1	29	4	0	0	0	36	0		0	1	3	No	None	No	0.000233957	0.000477948	NA	0.00680677	0.00174419	0.000804741	0.000267803	0.000759522	0.00153704	0.000232162	0.000576631	0.00308979	0.000468628	0.000472217	0.000823263	0.00196802	0.000849515	0.00145898	0.00263046	0.000769323	0.000724814	0.000762261	NA
1344	BT	1	37	4	0	0	0	36.7	0		0	1	3	No	None	No	0.000234367	0.000216154	0.00117518	0.000517685	0.000125216	0.00048637	0.00176469	0.000181461	0.00104418	0.00222655	0.00020029	0.000377265	0.000372055	0.000399096	0.000720303	0.000731769	0.000118824	0.00079987	0.00122149	0.000305748	0.000287944	0.000881276	0.000591073
1345	BT	0	17	3	0	0	0	36.7	0		0	1	3	No	None	No	0.000234862	0.000230903	0.000767874	0.00104806	0.000531288	0.00068823	0.000316149	0.000111393	0.000236526	0.00081911	0.000156174	0.000954756	0.000328741	0.000372049	0.000473686	0.000911025	0.000124527	0.000161974	0.000125376	0.000364698	0.000143729	0.00225356	0.00158064
1346	SP	1	7	2	0	0	0	36.7	0		0	1	3	No	None	No	0.000234895	0.00790613	0.00117422	0.00188669	5.77e-05	0.000130625	0.000716125	0.00010285	0.000115654	1.95e-05	7.93e-05	0.000205578	0.00256919	6.54e-05	6.96e-05	5.52e-05	4.1e-05	9.78e-05	2.18e-05	0.000120093	7.78e-05	0.000463196	NA
1347	SP	0	2	1	0	0	0	36.2	0		0	1	3	No	None	No	0.000234899	0.000252828	0.000529198	0.00154772	0.000410687	0.000511666	0.000117272	0.00126374	0.000955195	1.95e-05	5.86e-05	0.000107	0.000614772	4.9e-05	2.35e-05	5.52e-05	1.95e-05	5.65e-05	1.95e-05	3.3e-05	0.000256506	0.000178496	NA
1348	BT	0	23	4	0	0	0	35.8	0		0	1	3	No	None	No	0.000235476	0.000110732	0.000515865	0.00149788	0.000454729	0.000364176	0.00128153	0.000687101	0.00034354	0.000336562	0.000131826	0.000461657	0.000414472	0.000442407	0.000197687	0.0021006	0.000270856	0.00083557	0.000460632	0.00021041	0.000121915	0.00157056	0.00275131
1349	SP	0	10	2	0	0	0	36.6	0		0	1	3	No	None	No	0.000235554	0.000200848	0.00447981	0.000500941	0.000127565	0.000302282	0.000262948	0.000170068	0.000229775	0.000558054	0.000127091	0.000533548	0.00179673	0.000165056	0.000231892	0.000132796	0.000718811	0.000137247	5.87e-05	0.000480699	0.000143602	0.00124184	NA
1350	BT	1	>18	4	0	0	0	36.4	0		0	1	3	No	None	No	0.000235752	6.06e-05	0.00267556	0.000374881	0.000459293	0.000106563	0.000456837	7.68e-05	0.000499204	0.000293836	6.79e-05	2.98e-05	0.000148898	0.000498601	0.000100204	0.000319684	6.22e-05	0.000193949	0.00031326	6.48e-05	9.52e-05	0.000415475	NA
1351	SP	1	3	1	0	0	0	36	0		0	1	2	No	None	No	0.000235959	0.000193908	0.00146936	0.000921263	0.000130594	0.000207105	0.000243704	0.000266787	0.000381634	4.51e-05	0.000118757	0.000210829	0.02	0.000676298	4.63e-05	8.41e-05	2.24e-05	0.000139691	3.96e-05	6.26e-05	8.57e-05	0.000406764	NA
1352	KMT	0	76	4	0	0	0	36.8	0		0	1	2	No	None	No	0.000236387	0.000496384	0.00112432	0.000537719	0.00125548	0.000941828	6.5e-05	0.000306621	0.000226895	0.000168648	9.24e-05	0.000171577	0.000925142	0.000199396	0.000285165	0.000200114	0.000251416	0.000484325	0.000288436	0.000149009	0.000616973	0.000503812	NA
1353	SP	0	6	1	0	0	0	36.8	0		0	1	3	No	None	No	0.000236508	0.000175445	0.00099394	0.000313086	0.000391905	0.0013103	3.8e-05	0.00134916	0.00154706	1.95e-05	3.24e-05	3.38e-05	2.83e-05	1.95e-05	4.41e-05	3.52e-05	3.51e-05	4.11e-05	1.95e-05	8.66e-05	0.000756801	0.000537699	NA
1354	SP	1	7	2	0	0	0	36.4	0		0	0	3	No	None	No	0.000236622	0.000491189	0.00432037	0.00169794	0.000576666	0.000644939	0.000272264	0.000708382	0.00104475	0.000212349	0.000477291	0.000169892	0.000944118	0.000411346	0.000524744	0.000625804	0.000618278	0.000797336	0.000147555	0.000619496	0.00037887	0.00250745	NA
1355	SP	1	8	2	0	0	0	36.7	0		0	1	3	No	None	No	0.000237	3.71e-05	0.000778467	0.000107439	1.95e-05	9.32e-05	8.33e-05	3.95e-05	6.06e-05	8.92e-05	8.66e-05	2.95e-05	0.000246039	1.95e-05	0.000395969	1.95e-05	3.68e-05	3.14e-05	1.95e-05	3.13e-05	5.34e-05	0.000131453	NA
1356	BT	1	34	4	0	0	0	37	0		0	1	3	No	Flu treatment	Yes	0.000237374	0.000236103	0.000866611	0.0025034	0.000507176	0.000791718	0.000410289	0.000257733	0.000187013	0.000750994	0.000200922	0.00102824	0.000294609	0.000387486	0.000265907	0.000846361	0.000156733	0.000190576	0.000120238	0.000510415	0.000138642	0.00245472	0.00465782
1357	BT	1	50	4	0	0	0	36.5	0		0	1	3	No	None	No	0.000237467	0.000265454	0.00145616	0.00131359	0.000442224	0.000849528	0.000232641	0.000258601	0.00151213	0.00126709	0.00019698	0.00126899	0.000195052	0.000579835	0.000231997	0.000677233	0.00028799	0.000187584	0.00117989	0.000620063	0.000241289	0.00172112	0.00115245
1358	SP	0	34	4	0	0	0	36.1	0		0	1	3	No	None	No	0.000237721	0.000374753	0.00547349	0.00280388	0.00248486	0.000477628	0.000606878	0.00422935	0.000689122	0.000551785	0.000358383	0.00101844	0.000470185	0.000455151	0.000457035	0.00116712	0.000169562	0.000336621	0.000433152	0.000293386	0.000663097	0.000871819	NA
1359	BT	0	26	4	0	0	0	36.4	0		0	0	3	No	None	No	0.000237829	0.00039615	0.000845488	0.00199361	0.000283832	0.000819194	0.00121995	0.000147308	0.000576261	0.000493212	0.000258797	0.000653462	0.000563136	0.000664311	0.000246876	0.000992279	0.000118628	0.000228708	0.000496261	0.000366863	0.000467933	0.00150107	0.00103362
1360	BT	0	9	2	0	0	0	36.2	0		0	1	3	No	None	No	0.000237931	0.000352401	0.00339568	0.00147096	0.000156794	0.00121284	0.000197975	0.000435211	0.000112434	0.00216483	0.00018044	0.0026561	0.00036051	0.000473168	0.000184588	0.000619759	0.000262696	0.000172236	8.44e-05	0.0010413	0.000116832	0.00111681	0.000353477
1361	BT	1	7	2	0	0	0	36.7	0		0	1	3	No	None	No	0.00023794	0.00019044	0.00113745	0.00522006	0.000255984	0.000564234	0.000111538	0.000115415	0.000275657	0.000574755	0.00016511	0.000667394	0.000146737	0.000258682	0.000235838	0.0008446	0.000148417	0.00013656	7.18e-05	0.00041366	0.000191412	0.00401616	0.00345487
1362	SP	0	34	4	0	0	0	36.5	0		0	1	3	No	Paracetamol	Yes	0.000238007	0.000415242	0.00152421	0.000622729	0.0010699	0.000354168	0.000246271	0.000944728	0.000782664	0.000306689	0.000156437	0.000788033	0.00416534	0.000117977	0.000269933	0.00461624	8.28e-05	0.00175876	0.000544244	5.6e-05	0.000315037	0.00134021	NA
1363	KMT	1	39	4	0	0	0	36.1	0		0	1	3	No	None	No	0.000238274	0.000245869	0.02	0.00106554	0.00647591	0.000567615	0.00119752	0.000601026	0.00151793	0.000306828	0.00018612	0.00618204	0.00017398	0.000443125	0.00052457	0.00378823	0.000651128	0.000693275	0.00204753	0.000604114	0.000486563	0.000613072	NA
1364	BT	1	11	2	0	0	0	36.3	0		0	1	3	No	None	No	0.000238575	0.000369312	0.00253659	0.00154347	0.000415385	0.00068244	0.000185097	0.000297058	0.000217928	0.00106922	0.000199234	0.00134712	0.00019632	0.000431348	0.000232095	0.000685654	0.000195213	0.000183327	6.33e-05	0.000664275	0.00024516	0.00263808	0.00166717
1365	BT	1	27	4	0	0	0	36.6	0		0	1	3	No	None	No	0.000238957	0.000408129	0.00163936	0.00109998	0.000226798	0.000458675	0.000171924	0.000851714	0.000518261	0.000262424	0.000487737	0.000298971	0.000302454	0.000174135	0.000297024	0.000444394	5.55e-05	0.000136361	0.000443634	0.000134683	0.000697018	0.006498	0.00725808
1366	SP	0	7	2	0	0	0	36.7	0		0	1	2	No	None	No	0.000239077	0.000221708	0.000943106	0.000662229	0.000288166	0.000455893	0.000129966	0.000459529	0.000639483	1.95e-05	0.000118869	0.00664708	0.000105066	8.15e-05	9.83e-05	0.000111007	2.25e-05	9.38e-05	5.44e-05	3.2e-05	0.000185355	0.000627524	NA
1367	BT	1	54	4	0	0	0	36.6	0		0	1	3	No	None	No	0.000239082	0.000279148	0.000843677	0.00215467	0.00445966	0.000247786	0.000150426	0.00131369	0.000750928	3.84e-05	0.000214295	0.000416382	0.000164782	0.00103355	0.000438923	0.0088481	3.04e-05	5.99e-05	0.0016948	3.52e-05	0.000223236	0.000697502	NA
1368	KMT	1	6	1	0	0	0	36.7	0		0	1	3	No	None	No	0.000239251	0.000662498	0.00864751	0.00392278	0.000798112	0.00106433	0.000333513	0.000873848	0.0020535	0.000206311	0.000801546	8.14e-05	0.000839491	0.00043839	0.000933832	0.000663179	0.00111122	0.000863358	0.000554749	0.000873423	0.000540757	0.000975602	NA
1369	BT	0	6	1	0	0	0	36.8	0		0	1	3	No	None	No	0.000239269	0.000236735	0.00296649	0.00120651	0.000305936	0.000638733	0.000181613	0.000183372	0.000242322	0.000860365	0.000203607	0.000853553	0.000220187	0.000327304	0.000195876	0.000602764	0.000132821	0.000154638	5.47e-05	0.000402129	0.00029187	0.00322262	0.00191548
[truncated: 2,886 more rows]

## Sheet: Info
Variable	Description
Sample	Sample Id
Hamlet	BT = Bongti, KMT = Kong Mong Tha, SP = Suan Pheung
Gender	Female = 0, Male =1
[truncated: 37 more rows]
