# Supplementary material for: Application of 23 Novel Serological Markers for Identifying Recent Exposure to Plasmodium vivax Parasites in an Endemic Population of Western Thailand
Source: Front Microbiol. 2021 Jun 29;12:643501. doi: 10.3389/fmicb.2021.643501 (PMC8279756; doi:10.3389/fmicb.2021.643501)
Supplement: Supplementary Table 2 — Sequence identity between P. vivax and P. falciparum orthologs. [file Table_2.XLSX]

## Sheet: Sheet1
Table S2: Sequence identity between P. vivax and P. falciparum orthologs.
Two methods were used: 1)Data obtained through PlasmoDB release 51 and comparison using the EMBOSS Needle protein alignment tool (full-length sequences); 2)Data obtained through NCBI BLASTp (construct sequences).
		PlasmoDB method		NCBI BLASTp method
Annotation	PlasmoDB code	Pf 3D7 ortholog	Sequence Identity %	Top Pf 3D7 Hit	Sequence Identity %
RBP2b (N terminal)	PVX_094255B	PF3D7_1335300	20.7	Q8I4R2.1	23.52
MSP1	PVX_099980	PF3D7_0930300	37.4	XP_001352170.1	46.73
RBP2b (C terminal)	PVX_094255A	PF3D7_1335300		None	N/A
RAMA	PVX_087885B	PF3D7_0707300	27.9	XP_002808767.1	45.67
EBP	KMZ83376.1	XP_001349859.1	18.7	4K2U_A	32.13
Sexual stage antigen S16	PVX_000930	PF3D7_0406200	32.1	XP_001351375.1	49.06
RIPR	PVX_095055	PF3D7_0323400	43.5	XP_001351305.1	48.28
MSP3α	PVX_097720	PF3D7_1036400	16.4	None	N/A
Hypothetical protein	PVX_097715	None	N/A	XP_001349055.1	40.82
MSP7B	PVX_082650	PF3D7_1334300	23.2	XP_001350080.1	38.79
PvDBP region II (strain AH)	AAY34130.1	PF3D7_0102500		4K2U_A	32.57
MSP8	PVX_097625	PF3D7_0502400	36.3	XP_001351583.1	47.2
Pv-fam-a	PVX_092955	PF3D7_1147300	38.5	XP_001349226.1	28.44
Pv-fam-a	PVX_112670	PF3D7_0830500	12.1	XP_001349226.1	26.13
RAMA	PVX_087885A	PF3D7_0707300	27.9	XP_002808767.1	45.67
Pv-fam-a	PVX_096995	PF3D7_0830500	20.7	XP_001349226.1	32.08
MSP3β	PVX_097680	PF3D7_0911300	2.2	None	N/A
MSP7L	PVX_082700	None	N/A	XP_001350080.1	30.48
MSP5	PVX_003770	PF3D7_0206900	22.7	XP_002585389.1	46.54
MSP7F	PVX_082670	PF3D7_0911300	0.9	XP_001350079.1	37.93
PvTRAP/SSP2	PVX_082735	PF3D7_1335900	40.7	XP_001350088.1	39.75
Pv-fam-a	PVX_088820	PF3D7_0830500	15	XP_001349226.1	38.63
PvDBP region II (strain Sall)	PVX_110810	PF3D7_0102500	20	4K2U_A	32.95
